# Supplementary material for: Transcriptome responses to Ralstonia solanacearum infection in tetraploid potato
Source: Heliyon. 2025 Jan 10;11(2):e41903. doi: 10.1016/j.heliyon.2025.e41903 (PMC11786733; doi:10.1016/j.heliyon.2025.e41903)
Supplement: Multimedia component 1 [file mmc1.xlsx]

## Sheet: Sheet1
Supplementary Table 1 Basic summary of RNA-sequencing results
Samples	GC Content	%≥Q30	Total Reads	Mapped Reads	Uniq Mapped Reads	Multiple Map Reads	Reads Map to '+'	Reads Map to '-'
R-0h-1	0.4264	0.9118	59792504	50,485,523 (84.43%)	48,682,670 (81.42%)	1,802,853 (3.02%)	24,685,492 (41.29%)	25,051,045 (41.90%)
R-0h-2	0.4247	0.9153	55799142	46,651,023 (83.61%)	45,166,413 (80.94%)	1,484,610 (2.66%)	23,008,598 (41.23%)	23,222,515 (41.62%)
R-0h-3	0.4269	0.9305	60833516	52,441,450 (86.20%)	50,619,886 (83.21%)	1,821,564 (2.99%)	25,766,578 (42.36%)	26,066,131 (42.85%)
R-24h-1	0.4292	0.9144	46431856	39,547,367 (85.17%)	38,130,169 (82.12%)	1,417,198 (3.05%)	19,430,731 (41.85%)	19,663,014 (42.35%)
R-24h-2	0.43	0.9127	39840906	33,485,020 (84.05%)	32,321,412 (81.13%)	1,163,608 (2.92%)	16,437,805 (41.26%)	16,642,463 (41.77%)
R-24h-3	0.4268	0.9062	45162696	38,077,051 (84.31%)	36,730,230 (81.33%)	1,346,821 (2.98%)	18,659,905 (41.32%)	18,902,412 (41.85%)
R-48h-1	0.4276	0.9091	42463882	35,922,596 (84.60%)	34,727,608 (81.78%)	1,194,988 (2.81%)	17,623,453 (41.50%)	17,844,760 (42.02%)
R-48h-2	0.4258	0.9109	48049380	40,751,392 (84.81%)	39,424,626 (82.05%)	1,326,766 (2.76%)	20,069,729 (41.77%)	20,262,415 (42.17%)
R-48h-3	0.4299	0.9142	44786818	38,099,018 (85.07%)	36,639,974 (81.81%)	1,459,044 (3.26%)	18,808,898 (42.00%)	18,951,073 (42.31%)
S-0h-1	0.4296	0.9156	41174166	35,309,822 (85.76%)	34,046,248 (82.69%)	1,263,574 (3.07%)	17,318,922 (42.06%)	17,549,489 (42.62%)
S-0h-2	0.4265	0.931	48751806	42,347,370 (86.86%)	40,962,176 (84.02%)	1,385,194 (2.84%)	20,932,861 (42.94%)	21,054,380 (43.19%)
S-0h-3	0.4268	0.9158	44523258	38,279,754 (85.98%)	37,033,968 (83.18%)	1,245,786 (2.80%)	18,875,866 (42.40%)	19,039,601 (42.76%)
S-24h-1	0.4268	0.9138	45512762	38,613,226 (84.84%)	37,255,663 (81.86%)	1,357,563 (2.98%)	19,024,971 (41.80%)	19,214,418 (42.22%)
S-24h-2	0.425	0.9108	44326164	37,342,326 (84.24%)	35,976,399 (81.16%)	1,365,927 (3.08%)	18,276,108 (41.23%)	18,553,770 (41.86%)
S-24h-3	0.4262	0.9093	42417590	35,932,982 (84.71%)	34,662,876 (81.72%)	1,270,106 (2.99%)	17,703,355 (41.74%)	17,871,443 (42.13%)
S-48h-1	0.4269	0.9106	39172408	33,471,457 (85.45%)	32,396,381 (82.70%)	1,075,076 (2.74%)	16,552,231 (42.25%)	16,674,486 (42.57%)
S-48h-2	0.4274	0.911	41772908	35,417,920 (84.79%)	34,261,606 (82.02%)	1,156,314 (2.77%)	17,485,379 (41.86%)	17,630,113 (42.20%)
S-48h-3	0.4311	0.9101	45227638	38,744,903 (85.67%)	37,064,153 (81.95%)	1,680,750 (3.72%)	19,124,466 (42.28%)	19,285,189 (42.64%)
