# Supplementary material for: Transcriptome responses to Ralstonia solanacearum infection in tetraploid potato
Source: Heliyon. 2025 Jan 10;11(2):e41903. doi: 10.1016/j.heliyon.2025.e41903 (PMC11786733; doi:10.1016/j.heliyon.2025.e41903)
Supplement: Multimedia component 2 [file mmc2.xlsx]

## Sheet: Sheet1
Supplementary Table 2 The total DEGs between the R and S
DEG Set	DEG Number	up-regulated	down-regulated
R-0h-1_R-0h-2_R-0h-3_vs_R-24h-1_R-24h-2_R-24h-3	4	0	4
R-0h-1_R-0h-2_R-0h-3_vs_R-48h-1_R-48h-2_R-48h-3	272	63	209
R-24h-1_R-24h-2_R-24h-3_vs_R-48h-1_R-48h-2_R-48h-3	199	44	155
S-0h-1_S-0h-2_S-0h-3_vs_R-0h-1_R-0h-2_R-0h-3	2736	1335	1401
S-0h-1_S-0h-2_S-0h-3_vs_S-24h-1_S-24h-2_S-24h-3	3736	2026	1710
S-0h-1_S-0h-2_S-0h-3_vs_S-48h-1_S-48h-2_S-48h-3	1769	854	915
S-24h-1_S-24h-2_S-24h-3_vs_R-24h-1_R-24h-2_R-24h-3	3583	1482	2101
S-24h-1_S-24h-2_S-24h-3_vs_S-48h-1_S-48h-2_S-48h-3	72	18	54
S-48h-1_S-48h-2_S-48h-3_vs_R-48h-1_R-48h-2_R-48h-3	2289	1123	1166
