# Supplementary material for: Transcriptome responses to Ralstonia solanacearum infection in tetraploid potato
Source: Heliyon. 2025 Jan 10;11(2):e41903. doi: 10.1016/j.heliyon.2025.e41903 (PMC11786733; doi:10.1016/j.heliyon.2025.e41903)
Supplement: Multimedia component 3 [file mmc3.xlsx]

## Sheet: GO_class
Supplementary Table 3 GO analysis of differential genes
#Total_gene	27151	1581
#GO_classify1	GO_classify2	GO_ID	AllGene_number	Selected_gene_number	Selected_gene_ID
biological process	cellular process	GO:0009987	20554	1146	PGSC0003DMG400001946;PGSC0003DMG402032252;PGSC0003DMG400019518;Solanum_tuberosum_newGene_10989;PGSC0003DMG400030324;PGSC0003DMG400015595;PGSC0003DMG400030220;PGSC0003DMG400007760;PGSC0003DMG400002352;Solanum_tuberosum_newGene_9392;PGSC0003DMG400007962;PGSC0003DMG400019559;PGSC0003DMG400029557;PGSC0003DMG400027407;PGSC0003DMG400029168;PGSC0003DMG400017640;PGSC0003DMG400004647;PGSC0003DMG400004445;…
biological process	metabolic process	GO:0008152	19478	1116	PGSC0003DMG400009730;PGSC0003DMG400010797;PGSC0003DMG400034289;PGSC0003DMG400016417;PGSC0003DMG400006988;PGSC0003DMG400006244;PGSC0003DMG401017241;PGSC0003DMG400031360;PGSC0003DMG400021359;PGSC0003DMG400019824;PGSC0003DMG400009761;PGSC0003DMG400018623;PGSC0003DMG400001569;PGSC0003DMG400026185;PGSC0003DMG400021188;PGSC0003DMG400033046;PGSC0003DMG400003097;PGSC0003DMG400035878;PGSC0003DMG401026044;…
biological process	single-organism process	GO:0044699	19132	1096	PGSC0003DMG400014542;Solanum_tuberosum_newGene_3705;PGSC0003DMG400023634;PGSC0003DMG400015531;PGSC0003DMG400011704;Solanum_tuberosum_newGene_8907;PGSC0003DMG400006667;PGSC0003DMG401019771;PGSC0003DMG400015130;PGSC0003DMG400022114;PGSC0003DMG400009484;PGSC0003DMG400013898;PGSC0003DMG400008020;PGSC0003DMG400028893;PGSC0003DMG400000064;PGSC0003DMG400013183;PGSC0003DMG400020939;PGSC0003DMG400015157;P…
biological process	response to stimulus	GO:0050896	14712	952	PGSC0003DMG402003900;PGSC0003DMG400032231;PGSC0003DMG400014791;PGSC0003DMG400006765;PGSC0003DMG400024631;PGSC0003DMG401024548;PGSC0003DMG400011336;PGSC0003DMG401004125;PGSC0003DMG400012524;PGSC0003DMG400023057;PGSC0003DMG400030416;PGSC0003DMG400020514;PGSC0003DMG400002662;PGSC0003DMG401008349;PGSC0003DMG400017587;PGSC0003DMG400008263;PGSC0003DMG400012020;PGSC0003DMG400022956;PGSC0003DMG400020564;…
biological process	biological regulation	GO:0065007	12021	684	PGSC0003DMG400001960;PGSC0003DMG400019935;PGSC0003DMG400016887;PGSC0003DMG400016433;PGSC0003DMG400016854;PGSC0003DMG400001504;PGSC0003DMG402022640;PGSC0003DMG400027759;PGSC0003DMG400021454;PGSC0003DMG400018692;PGSC0003DMG400017082;PGSC0003DMG400013108;PGSC0003DMG400015318;PGSC0003DMG400027263;PGSC0003DMG400023119;PGSC0003DMG400023949;PGSC0003DMG400033184;PGSC0003DMG400022193;PGSC0003DMG400017330;…
biological process	developmental process	GO:0032502	10650	560	PGSC0003DMG400032147;PGSC0003DMG400022562;PGSC0003DMG400001863;PGSC0003DMG400021358;PGSC0003DMG400001204;PGSC0003DMG400014098;PGSC0003DMG400006482;PGSC0003DMG400005197;PGSC0003DMG400030572;PGSC0003DMG400019415;PGSC0003DMG400008057;PGSC0003DMG401026585;PGSC0003DMG400024783;PGSC0003DMG400025632;PGSC0003DMG400007532;PGSC0003DMG400020607;PGSC0003DMG400010000;PGSC0003DMG400024207;PGSC0003DMG400011518;…
biological process	multicellular organismal process	GO:0032501	10399	554	PGSC0003DMG400003181;PGSC0003DMG400004460;PGSC0003DMG401003900;PGSC0003DMG400020832;PGSC0003DMG400002835;PGSC0003DMG400023931;PGSC0003DMG400006100;PGSC0003DMG400028500;PGSC0003DMG400011596;PGSC0003DMG401029032;PGSC0003DMG401003156;PGSC0003DMG400025578;PGSC0003DMG400025194;PGSC0003DMG400017103;PGSC0003DMG400023345;PGSC0003DMG400000719;PGSC0003DMG400028172;PGSC0003DMG400022452;PGSC0003DMG400015361;…
biological process	cellular component organization or biogenesis	GO:0071840	9623	503	PGSC0003DMG400004087;PGSC0003DMG400031473;PGSC0003DMG400001834;PGSC0003DMG400023407;PGSC0003DMG400021911;PGSC0003DMG401003900;PGSC0003DMG400004460;PGSC0003DMG400003181;PGSC0003DMG400029179;PGSC0003DMG400013815;PGSC0003DMG400020832;PGSC0003DMG400006100;PGSC0003DMG400028435;PGSC0003DMG400023931;PGSC0003DMG400019612;PGSC0003DMG400024149;PGSC0003DMG401029032;PGSC0003DMG401003156;PGSC0003DMG400047336;…
biological process	localization	GO:0051179	8122	493	PGSC0003DMG402032256;PGSC0003DMG400023922;PGSC0003DMG401022530;PGSC0003DMG400016373;Solanum_tuberosum_newGene_8975;Solanum_tuberosum_newGene_2799;PGSC0003DMG400024749;Solanum_tuberosum_newGene_2942;PGSC0003DMG400007968;PGSC0003DMG402006579;PGSC0003DMG400030957;PGSC0003DMG400035666;PGSC0003DMG402015876;PGSC0003DMG400005621;PGSC0003DMG400016001;PGSC0003DMG402028118;PGSC0003DMG400008880;PGSC0003DMG4…
biological process	reproductive process	GO:0022414	6871	377	PGSC0003DMG400005197;PGSC0003DMG400030572;PGSC0003DMG400013797;PGSC0003DMG400014098;PGSC0003DMG400004814;PGSC0003DMG400006482;PGSC0003DMG400018492;PGSC0003DMG400030246;PGSC0003DMG400019415;PGSC0003DMG400008057;PGSC0003DMG400028144;PGSC0003DMG400028467;PGSC0003DMG400037460;PGSC0003DMG400032820;PGSC0003DMG400000379;PGSC0003DMG400016913;PGSC0003DMG401002542;PGSC0003DMG400046891;PGSC0003DMG400032147;…
biological process	multi-organism process	GO:0051704	6243	412	PGSC0003DMG401022530;PGSC0003DMG402032256;PGSC0003DMG400023922;PGSC0003DMG400014836;PGSC0003DMG400021596;PGSC0003DMG400016373;PGSC0003DMG400030957;PGSC0003DMG400014673;Solanum_tuberosum_newGene_2799;PGSC0003DMG400005621;PGSC0003DMG400018009;PGSC0003DMG400043830;PGSC0003DMG400028448;PGSC0003DMG400015530;PGSC0003DMG402028118;PGSC0003DMG400008984;PGSC0003DMG400027393;PGSC0003DMG400005975;PGSC0003DMG…
biological process	signaling	GO:0023052	5445	362	PGSC0003DMG400020607;PGSC0003DMG400019720;PGSC0003DMG400033876;PGSC0003DMG400010792;PGSC0003DMG400011216;PGSC0003DMG400027358;PGSC0003DMG400030781;PGSC0003DMG400019211;PGSC0003DMG400013248;PGSC0003DMG400011518;PGSC0003DMG400030332;PGSC0003DMG400026388;PGSC0003DMG400011265;PGSC0003DMG400026226;PGSC0003DMG400004612;PGSC0003DMG400001682;Solanum_tuberosum_newGene_6101;PGSC0003DMG400002728;PGSC0003DMG…
biological process	growth	GO:0040007	3725	230	PGSC0003DMG400015530;PGSC0003DMG400010634;PGSC0003DMG400020906;PGSC0003DMG400005975;PGSC0003DMG401004978;PGSC0003DMG402009485;PGSC0003DMG400001831;PGSC0003DMG400006988;PGSC0003DMG400025017;PGSC0003DMG400010998;PGSC0003DMG400025390;PGSC0003DMG400025334;PGSC0003DMG400010797;PGSC0003DMG400030319;PGSC0003DMG400009730;PGSC0003DMG400020807;PGSC0003DMG400033670;PGSC0003DMG400017524;PGSC0003DMG400007295;…
biological process	immune system process	GO:0002376	3529	260	PGSC0003DMG400022436;PGSC0003DMG400029572;PGSC0003DMG400023343;PGSC0003DMG400005213;PGSC0003DMG400000321;Solanum_tuberosum_newGene_2945;PGSC0003DMG400014663;PGSC0003DMG400000385;PGSC0003DMG400010899;PGSC0003DMG400019458;PGSC0003DMG400016679;PGSC0003DMG400028474;PGSC0003DMG400013022;PGSC0003DMG400033914;PGSC0003DMG400019799;PGSC0003DMG401002428;PGSC0003DMG400012451;PGSC0003DMG400023556;PGSC0003DMG…
biological process	reproduction	GO:0000003	1981	99	PGSC0003DMG400018247;PGSC0003DMG400022574;PGSC0003DMG400025772;PGSC0003DMG401010496;PGSC0003DMG400024890;PGSC0003DMG400017023;PGSC0003DMG400008442;PGSC0003DMG400030789;PGSC0003DMG400004814;PGSC0003DMG400000608;PGSC0003DMG400030881;PGSC0003DMG400037737;PGSC0003DMG400021212;PGSC0003DMG402018380;PGSC0003DMG400037460;PGSC0003DMG400028144;PGSC0003DMG400019415;PGSC0003DMG400025795;PGSC0003DMG400033914;…
biological process	rhythmic process	GO:0048511	573	25	PGSC0003DMG400010000;PGSC0003DMG400006667;PGSC0003DMG400009304;PGSC0003DMG400025632;PGSC0003DMG400030928;PGSC0003DMG400019518;PGSC0003DMG400002144;PGSC0003DMG402022640;PGSC0003DMG400022738;PGSC0003DMG400000274;PGSC0003DMG400012344;PGSC0003DMG400002582;PGSC0003DMG400003625;PGSC0003DMG400025154;PGSC0003DMG400005197;PGSC0003DMG401004978;PGSC0003DMG400038589;PGSC0003DMG400023407;PGSC0003DMG400020603;…
biological process	biological adhesion	GO:0022610	205	13	PGSC0003DMG400017524;PGSC0003DMG400006100;PGSC0003DMG400025772;PGSC0003DMG400019106;PGSC0003DMG400028666;PGSC0003DMG402026149;PGSC0003DMG400007294;PGSC0003DMG400022294;PGSC0003DMG400023742;PGSC0003DMG400000752;PGSC0003DMG402000943;PGSC0003DMG401026585;PGSC0003DMG400007295
biological process	locomotion	GO:0040011	86	5	PGSC0003DMG400022252;PGSC0003DMG400010797;PGSC0003DMG401008570;PGSC0003DMG400028798;Solanum_tuberosum_newGene_11346
biological process	biological phase	GO:0044848	71	6	PGSC0003DMG400012672;PGSC0003DMG400029557;PGSC0003DMG400002186;PGSC0003DMG400004583;PGSC0003DMG400025578;PGSC0003DMG400030324
biological process	cell killing	GO:0001906	35	3	PGSC0003DMG400015130;PGSC0003DMG400023922;PGSC0003DMG400013227
biological process	behavior	GO:0007610	12	0
cellular component	cell	GO:0005623	21632	1217	PGSC0003DMG400021188;PGSC0003DMG400001569;PGSC0003DMG400033046;PGSC0003DMG400003097;PGSC0003DMG401026044;PGSC0003DMG400035878;PGSC0003DMG400001685;PGSC0003DMG400021360;PGSC0003DMG400033670;PGSC0003DMG400015008;PGSC0003DMG400009730;PGSC0003DMG400010797;PGSC0003DMG400034289;PGSC0003DMG401017241;PGSC0003DMG400006988;PGSC0003DMG400006244;PGSC0003DMG400031360;PGSC0003DMG400021359;PGSC0003DMG400009761;…
cellular component	cell part	GO:0044464	21631	1217	PGSC0003DMG400022846;PGSC0003DMG400001831;PGSC0003DMG400005159;PGSC0003DMG400026359;PGSC0003DMG400026181;PGSC0003DMG400021867;PGSC0003DMG400025017;PGSC0003DMG400007803;PGSC0003DMG400030504;PGSC0003DMG402024352;PGSC0003DMG400004119;PGSC0003DMG400027870;PGSC0003DMG400009955;PGSC0003DMG401017657;PGSC0003DMG400024995;PGSC0003DMG400013720;PGSC0003DMG400000564;PGSC0003DMG400025605;PGSC0003DMG400019262;…
cellular component	organelle	GO:0043226	17968	958	PGSC0003DMG400013248;PGSC0003DMG400001913;PGSC0003DMG400030781;PGSC0003DMG400021887;PGSC0003DMG400008256;PGSC0003DMG400030322;PGSC0003DMG400022506;PGSC0003DMG400018131;PGSC0003DMG400030332;PGSC0003DMG400001961;PGSC0003DMG400019734;PGSC0003DMG400033876;PGSC0003DMG400010792;PGSC0003DMG400017522;PGSC0003DMG400014597;PGSC0003DMG401029918;PGSC0003DMG400016130;PGSC0003DMG400014755;PGSC0003DMG400024246;…
cellular component	membrane	GO:0016020	10491	644	PGSC0003DMG400012538;PGSC0003DMG400012335;PGSC0003DMG400002290;PGSC0003DMG400017997;PGSC0003DMG401021514;PGSC0003DMG400016326;PGSC0003DMG400030089;PGSC0003DMG400018024;PGSC0003DMG400007351;PGSC0003DMG400001774;PGSC0003DMG400017088;PGSC0003DMG400016529;PGSC0003DMG400008368;PGSC0003DMG400012589;PGSC0003DMG400002504;PGSC0003DMG400000227;PGSC0003DMG400010059;PGSC0003DMG400021212;PGSC0003DMG400024755;…
cellular component	organelle part	GO:0044422	7188	358	PGSC0003DMG400013183;PGSC0003DMG400000064;PGSC0003DMG400012102;PGSC0003DMG400003848;PGSC0003DMG400020264;PGSC0003DMG400028893;PGSC0003DMG400018587;PGSC0003DMG400015185;PGSC0003DMG400018515;PGSC0003DMG400006667;PGSC0003DMG400022114;PGSC0003DMG400009484;PGSC0003DMG400026139;PGSC0003DMG400024209;PGSC0003DMG400009672;PGSC0003DMG400008310;PGSC0003DMG400001884;PGSC0003DMG400015448;PGSC0003DMG400012344;…
cellular component	membrane part	GO:0044425	3974	230	PGSC0003DMG400009761;PGSC0003DMG400043830;Solanum_tuberosum_newGene_11548;PGSC0003DMG400010634;PGSC0003DMG400020906;PGSC0003DMG400011839;PGSC0003DMG400009759;PGSC0003DMG400028897;PGSC0003DMG400026359;PGSC0003DMG400019190;PGSC0003DMG400027385;Solanum_tuberosum_newGene_2428;Solanum_tuberosum_newGene_4680;Solanum_tuberosum_newGene_8002;Solanum_tuberosum_newGene_1513;Solanum_tuberosum_newGene_3067;PG…
cellular component	macromolecular complex	GO:0032991	3242	157	PGSC0003DMG402022140;PGSC0003DMG400012102;PGSC0003DMG402012500;PGSC0003DMG400001209;PGSC0003DMG400008564;PGSC0003DMG400028798;PGSC0003DMG400027862;PGSC0003DMG400008310;PGSC0003DMG400009672;PGSC0003DMG400001780;PGSC0003DMG400016290;PGSC0003DMG400012201;PGSC0003DMG400030601;PGSC0003DMG402015362;PGSC0003DMG402000943;PGSC0003DMG400000525;PGSC0003DMG400016688;PGSC0003DMG400000328;PGSC0003DMG400027759;…
cellular component	cell junction	GO:0030054	2649	167	PGSC0003DMG400001774;PGSC0003DMG400007351;PGSC0003DMG400028562;PGSC0003DMG400015595;PGSC0003DMG400012589;PGSC0003DMG400002582;PGSC0003DMG400008368;PGSC0003DMG400008120;PGSC0003DMG400002370;PGSC0003DMG400027238;PGSC0003DMG400017190;PGSC0003DMG400013903;PGSC0003DMG400002290;PGSC0003DMG402001978;PGSC0003DMG401029631;PGSC0003DMG400031173;PGSC0003DMG401016070;PGSC0003DMG400001716;PGSC0003DMG400017291;…
cellular component	symplast	GO:0055044	2645	165	PGSC0003DMG400037460;PGSC0003DMG400032820;PGSC0003DMG400001804;PGSC0003DMG400033914;PGSC0003DMG400013022;PGSC0003DMG400007294;PGSC0003DMG400012554;PGSC0003DMG400012391;PGSC0003DMG400030881;PGSC0003DMG400020614;PGSC0003DMG400013265;PGSC0003DMG400010899;PGSC0003DMG400005197;PGSC0003DMG400001863;PGSC0003DMG400020878;PGSC0003DMG400024062;PGSC0003DMG400014473;PGSC0003DMG400012940;PGSC0003DMG400019166;…
cellular component	extracellular region	GO:0005576	2543	134	PGSC0003DMG402018799;PGSC0003DMG400030319;PGSC0003DMG400026359;PGSC0003DMG400021867;PGSC0003DMG402009485;PGSC0003DMG401004978;Solanum_tuberosum_newGene_9265;PGSC0003DMG400015052;PGSC0003DMG400033928;PGSC0003DMG400024749;PGSC0003DMG400030957;PGSC0003DMG400016373;PGSC0003DMG400014836;PGSC0003DMG402032256;PGSC0003DMG400023922;PGSC0003DMG400020816;PGSC0003DMG400023742;PGSC0003DMG400034090;PGSC0003DMG…
cellular component	membrane-enclosed lumen	GO:0031974	1731	81	PGSC0003DMG400022405;PGSC0003DMG400030431;PGSC0003DMG400010424;PGSC0003DMG400008263;Solanum_tuberosum_newGene_2497;PGSC0003DMG400000872;PGSC0003DMG400024157;PGSC0003DMG400020564;PGSC0003DMG400028443;PGSC0003DMG400030402;PGSC0003DMG402003900;PGSC0003DMG400030405;PGSC0003DMG400009351;PGSC0003DMG400017434;PGSC0003DMG400026247;PGSC0003DMG401015043;PGSC0003DMG401003900;PGSC0003DMG400001100;PGSC0003DMG…
cellular component	extracellular region part	GO:0044421	116	7	PGSC0003DMG401000860;Solanum_tuberosum_newGene_11524;PGSC0003DMG400031313;PGSC0003DMG400006764;PGSC0003DMG400021867;PGSC0003DMG400027263;PGSC0003DMG400030965
cellular component	nucleoid	GO:0009295	59	1	PGSC0003DMG400017948
cellular component	virion	GO:0019012	9	0
cellular component	virion part	GO:0044423	9	0
molecular function	binding	GO:0005488	15566	925	PGSC0003DMG400012538;PGSC0003DMG400029729;PGSC0003DMG400012335;PGSC0003DMG400017997;PGSC0003DMG400032129;PGSC0003DMG401021514;PGSC0003DMG400041458;PGSC0003DMG400030089;PGSC0003DMG400024364;PGSC0003DMG400006466;PGSC0003DMG400018024;Solanum_tuberosum_newGene_7531;PGSC0003DMG400007351;PGSC0003DMG400001774;Solanum_tuberosum_newGene_1641;PGSC0003DMG400008368;PGSC0003DMG400017088;PGSC0003DMG400002504;P…
molecular function	catalytic activity	GO:0003824	13607	856	PGSC0003DMG400021034;PGSC0003DMG400000534;PGSC0003DMG400010050;PGSC0003DMG400004647;PGSC0003DMG400003213;PGSC0003DMG400004445;PGSC0003DMG400021649;PGSC0003DMG400025795;PGSC0003DMG400029856;Solanum_tuberosum_newGene_11464;PGSC0003DMG400022188;PGSC0003DMG400010499;PGSC0003DMG402018380;PGSC0003DMG400025079;PGSC0003DMG400011973;Solanum_tuberosum_newGene_6396;PGSC0003DMG400014175;PGSC0003DMG401030700;…
molecular function	transporter activity	GO:0005215	1779	119	Solanum_tuberosum_newGene_2470;PGSC0003DMG400005822;PGSC0003DMG400007088;PGSC0003DMG400001474;PGSC0003DMG400012347;PGSC0003DMG400003397;PGSC0003DMG400019166;Solanum_tuberosum_newGene_5524;PGSC0003DMG400004439;PGSC0003DMG400014899;PGSC0003DMG400016530;PGSC0003DMG400014473;PGSC0003DMG400025244;PGSC0003DMG400014663;PGSC0003DMG400011000;Solanum_tuberosum_newGene_3283;PGSC0003DMG400002099;PGSC0003DMG4…
molecular function	nucleic acid binding transcription factor activity	GO:0001071	1596	80	PGSC0003DMG400017640;PGSC0003DMG400021902;PGSC0003DMG400006327;PGSC0003DMG400014589;PGSC0003DMG400012329;PGSC0003DMG400025154;PGSC0003DMG400029729;PGSC0003DMG400003545;PGSC0003DMG400000088;PGSC0003DMG400004612;PGSC0003DMG400009292;PGSC0003DMG400007962;PGSC0003DMG400029713;PGSC0003DMG400030781;PGSC0003DMG402026149;PGSC0003DMG400029510;PGSC0003DMG400018332;PGSC0003DMG400023556;PGSC0003DMG400013255;…
molecular function	molecular transducer activity	GO:0060089	717	52	PGSC0003DMG400020832;PGSC0003DMG400009579;PGSC0003DMG400024661;PGSC0003DMG400028435;PGSC0003DMG400010427;PGSC0003DMG400028436;PGSC0003DMG401021514;PGSC0003DMG400009899;PGSC0003DMG400029735;PGSC0003DMG400026231;PGSC0003DMG400027966;PGSC0003DMG400023057;PGSC0003DMG400023556;PGSC0003DMG402015976;PGSC0003DMG400002452;PGSC0003DMG400028562;PGSC0003DMG400039680;PGSC0003DMG400010792;PGSC0003DMG402026149;…
molecular function	signal transducer activity	GO:0004871	717	52	PGSC0003DMG400010792;PGSC0003DMG400039680;PGSC0003DMG400002452;PGSC0003DMG400028562;PGSC0003DMG402015976;PGSC0003DMG400023057;PGSC0003DMG400023556;PGSC0003DMG400014740;PGSC0003DMG402000674;PGSC0003DMG400028443;PGSC0003DMG401014605;PGSC0003DMG402026149;PGSC0003DMG400028436;PGSC0003DMG400010427;PGSC0003DMG400009579;PGSC0003DMG400024661;PGSC0003DMG400028435;PGSC0003DMG400020832;PGSC0003DMG400027966;…
molecular function	structural molecule activity	GO:0005198	611	25	PGSC0003DMG400012225;PGSC0003DMG400009938;PGSC0003DMG400030431;PGSC0003DMG400008071;PGSC0003DMG400026415;PGSC0003DMG400016814;PGSC0003DMG400029099;PGSC0003DMG400008256;PGSC0003DMG400002366;PGSC0003DMG400020878;PGSC0003DMG400024062;PGSC0003DMG400017984;PGSC0003DMG400027674;PGSC0003DMG400018692;Solanum_tuberosum_newGene_3146;PGSC0003DMG400012700;PGSC0003DMG400020548;PGSC0003DMG400027746;Solanum_tub…
molecular function	electron carrier activity	GO:0009055	595	38	PGSC0003DMG401019771;PGSC0003DMG400004647;PGSC0003DMG400009621;PGSC0003DMG400001960;PGSC0003DMG400000746;PGSC0003DMG400016887;PGSC0003DMG400015185;PGSC0003DMG400018133;PGSC0003DMG402004779;PGSC0003DMG400000564;PGSC0003DMG400009759;PGSC0003DMG400021875;PGSC0003DMG400023119;PGSC0003DMG400011217;PGSC0003DMG400021157;PGSC0003DMG400025795;PGSC0003DMG400023659;PGSC0003DMG400023751;PGSC0003DMG400012848;…
molecular function	antioxidant activity	GO:0016209	252	9	PGSC0003DMG400001774;PGSC0003DMG400032147;PGSC0003DMG401004978;PGSC0003DMG400017948;Solanum_tuberosum_newGene_9265;PGSC0003DMG400012589;PGSC0003DMG400027614;PGSC0003DMG400012344;PGSC0003DMG400003322
molecular function	transcription factor activity, protein binding	GO:0000988	104	2	PGSC0003DMG401025427;Solanum_tuberosum_newGene_6101
molecular function	nutrient reservoir activity	GO:0045735	71	1	PGSC0003DMG400015052
molecular function	metallochaperone activity	GO:0016530	13	1	PGSC0003DMG400008287
molecular function	translation regulator activity	GO:0045182	13	0
molecular function	protein tag	GO:0031386	8	0
