# Supplementary material for: Transcriptome responses to Ralstonia solanacearum infection in tetraploid potato
Source: Heliyon. 2025 Jan 10;11(2):e41903. doi: 10.1016/j.heliyon.2025.e41903 (PMC11786733; doi:10.1016/j.heliyon.2025.e41903)
Supplement: Multimedia component 4 [file mmc4.xlsx]

## Sheet: Supplementary Table 4
Supplementary Table 4 KEGG Enrichment of DEGs
#KEGG_n	946	KEGG_N	6392
#Pathway	ko_ID	Selected_gene_in_Pathway	AllGene_in_Pathway	Selected_gene_in_All_pathways	AllGene_in_All_pathways	Gene_id	KEGG_Orthology
Aminoacyl-tRNA biosynthesis	ko00970	3	60	946	6392	PGSC0003DMG400022055;PGSC0003DMG400029571;PGSC0003DMG402019176	K01893+K01868+K04567
RNA polymerase	ko03020	5	55	946	6392	PGSC0003DMG400011445;PGSC0003DMG400013346;Solanum_tuberosum_newGene_11688;Solanum_tuberosum_newGene_2064;Solanum_tuberosum_newGene_6470	K03021+K03020+K03043+K03046+K14721
Fatty acid metabolism	ko01212	15	100	946	6392	PGSC0003DMG400003906;PGSC0003DMG400008311;PGSC0003DMG400010900;PGSC0003DMG400011023;PGSC0003DMG400016247;PGSC0003DMG400020620;PGSC0003DMG400021853;PGSC0003DMG400023576;PGSC0003DMG400026494;PGSC0003DMG400033099;PGSC0003DMG401017380;PGSC0003DMG401026044;PGSC0003DMG401029354;Solanum_tuberosum_newGene_6827;Solanum_tuberosum_newGene_7708	K10527+K09458+K00626+K00232+K03921+K00232+K00232+K10703+K10781+K00059+K00626+K01074+K07512+K01897+K01897
Pentose phosphate pathway	ko00030	8	61	946	6392	PGSC0003DMG400001932;PGSC0003DMG400003123;PGSC0003DMG400005961;PGSC0003DMG400007057;PGSC0003DMG400017413;PGSC0003DMG400019734;PGSC0003DMG400025455;PGSC0003DMG400028363	K00033+K01623+K01807+K00852+K00850+K00850+K00850+K01057
Phenylpropanoid biosynthesis	ko00940	48	300	946	6392	PGSC0003DMG400000511;PGSC0003DMG400000560;PGSC0003DMG400001209;PGSC0003DMG400001774;PGSC0003DMG400003155;PGSC0003DMG400003748;PGSC0003DMG400005062;PGSC0003DMG400005082;PGSC0003DMG400005273;PGSC0003DMG400005656;PGSC0003DMG400005943;PGSC0003DMG400006319;PGSC0003DMG400006993;PGSC0003DMG400010465;PGSC0003DMG400011189;PGSC0003DMG400011948;PGSC0003DMG400012589;PGSC0003DMG400014110;PGSC0003DMG400014223;…	K00430+K13066+K01188+K00430+K01904+K00430+K00430+K05350+K00430+K05350+K05349+K01188+K00430+K00430+K13065+K00430+K00430+K00430+K01904+K00430+K00430+K00430+K00083+K00083+K00588+K01188+K10775+K09753+K00430+K00430+K01188+K00430+K23260+K00430+K00430+K00430+K18368+K00430+K05349+K10775+K00430+K23260+K01904+K10775+K00430+K00430+K05349+K00430
Pyruvate metabolism	ko00620	18	111	946	6392	PGSC0003DMG400002777;PGSC0003DMG400004623;PGSC0003DMG400006391;PGSC0003DMG400007466;PGSC0003DMG400010900;PGSC0003DMG400012478;PGSC0003DMG400014622;PGSC0003DMG400015192;PGSC0003DMG400019605;PGSC0003DMG400026456;PGSC0003DMG400027143;PGSC0003DMG400027594;PGSC0003DMG400030121;PGSC0003DMG401004125;PGSC0003DMG401017380;PGSC0003DMG402004125;Solanum_tuberosum_newGene_4480;Solanum_tuberosum_newGene_5988	K00382+K01913+K01610+K01595+K00626+K00016+K01649+K01638+K00873+K00029+K00382+K01069+K00029+K00128+K00626+K00128+K01069+K00028
Carotenoid biosynthesis	ko00906	12	50	946	6392	PGSC0003DMG400001960;PGSC0003DMG400008159;PGSC0003DMG400009501;PGSC0003DMG400010169;PGSC0003DMG400015100;PGSC0003DMG400019372;PGSC0003DMG400021926;PGSC0003DMG400025795;PGSC0003DMG400028897;PGSC0003DMG402018475;Solanum_tuberosum_newGene_9757;Solanum_tuberosum_newGene_9784	K09843+K06443+K15746+K15746+K09840+K02291+K02291+K09843+K15746+K09843+K09842+K09842
Selenocompound metabolism	ko00450	3	24	946	6392	PGSC0003DMG400001884;PGSC0003DMG400012239;PGSC0003DMG400035945	K01760+K01761+K01760
Carbon fixation in photosynthetic organisms	ko00710	10	84	946	6392	PGSC0003DMG400003123;PGSC0003DMG400005961;PGSC0003DMG400006391;PGSC0003DMG400006678;PGSC0003DMG400007466;PGSC0003DMG400010840;PGSC0003DMG400016373;PGSC0003DMG400026456;PGSC0003DMG400030121;Solanum_tuberosum_newGene_5988	K01623+K01807+K01610+K14455+K01595+K14454+K14272+K00029+K00029+K00028
Alanine, aspartate and glutamate metabolism	ko00250	17	57	946	6392	PGSC0003DMG400000337;PGSC0003DMG400000980;PGSC0003DMG400004170;PGSC0003DMG400004652;PGSC0003DMG400006678;PGSC0003DMG400008344;PGSC0003DMG400008356;PGSC0003DMG400010840;PGSC0003DMG400011754;PGSC0003DMG400011868;PGSC0003DMG400012800;PGSC0003DMG400012848;PGSC0003DMG400016001;PGSC0003DMG400016373;PGSC0003DMG400024275;PGSC0003DMG400024281;Solanum_tuberosum_newGene_3735	K01956+K00609+K01953+K00830+K14455+K00261+K00261+K14454+K16871+K00827+K00827+K00278+K00261+K14272+K16871+K16871+K01580
Flavone and flavonol biosynthesis	ko00944	1	4	946	6392	PGSC0003DMG400024344	K22772
N-Glycan biosynthesis	ko00510	10	50	946	6392	PGSC0003DMG400004514;PGSC0003DMG400012635;PGSC0003DMG400015730;PGSC0003DMG400018611;PGSC0003DMG400023531;PGSC0003DMG400030976;PGSC0003DMG401003606;PGSC0003DMG402003606;PGSC0003DMG403014680;Solanum_tuberosum_newGene_11581	K00737+K00737+K00737+K00737+K00729+K07432+K07252+K07252+K00726+K12345
Peroxisome	ko04146	22	122	946	6392	PGSC0003DMG400000417;PGSC0003DMG400004652;PGSC0003DMG400007514;PGSC0003DMG400008885;PGSC0003DMG400011023;PGSC0003DMG400016295;PGSC0003DMG400017313;PGSC0003DMG400018423;PGSC0003DMG400019254;PGSC0003DMG400020620;PGSC0003DMG400020658;PGSC0003DMG400021248;PGSC0003DMG400021853;PGSC0003DMG400025847;PGSC0003DMG400026320;PGSC0003DMG400027577;PGSC0003DMG400029408;PGSC0003DMG400030633;PGSC0003DMG400033114;…	K04565+K00830+K11517+K13356+K00232+K13347+K13348+K00477+K13348+K00232+K13344+K11517+K00232+K13348+K00306+K04564+K03781+K12261+K01640+K13356+K01897+K01897
Pantothenate and CoA biosynthesis	ko00770	13	51	946	6392	PGSC0003DMG400002011;PGSC0003DMG400002375;PGSC0003DMG400013511;PGSC0003DMG400017100;PGSC0003DMG400019163;PGSC0003DMG400019718;PGSC0003DMG400034102;PGSC0003DMG401004125;PGSC0003DMG402004125;Solanum_tuberosum_newGene_1679;Solanum_tuberosum_newGene_6803;Solanum_tuberosum_newGene_9117;Solanum_tuberosum_newGene_9634	K00606+K01918+K09680+K00826+K01687+K17839+K01652+K00128+K00128+K00826+K01598+K06133+K01464
Fatty acid elongation	ko00062	6	44	946	6392	PGSC0003DMG400007373;PGSC0003DMG400010819;PGSC0003DMG400023576;PGSC0003DMG400026127;PGSC0003DMG401026044;PGSC0003DMG401029354	K15397+K15397+K10703+K15397+K01074+K07512
Glycerolipid metabolism	ko00561	19	104	946	6392	PGSC0003DMG400000274;PGSC0003DMG400004596;PGSC0003DMG400007293;PGSC0003DMG400009423;PGSC0003DMG400010279;PGSC0003DMG400021322;PGSC0003DMG400023326;PGSC0003DMG400029832;PGSC0003DMG400030590;PGSC0003DMG400030713;PGSC0003DMG400032788;PGSC0003DMG400032789;PGSC0003DMG401004125;PGSC0003DMG401008890;PGSC0003DMG401018380;PGSC0003DMG402004125;PGSC0003DMG402016888;PGSC0003DMG402018380;Solanum_tuberosum_new…	K11155+K22849+K00901+K22848+K09480+K09480+K00901+K14674+K18693+K03715+K11155+K11155+K00128+K00002+K00901+K00128+K13513+K00901+K24189
Cutin, suberine and wax biosynthesis	ko00073	4	50	946	6392	PGSC0003DMG400008885;PGSC0003DMG400018744;PGSC0003DMG400031423;PGSC0003DMG402002698	K13356+K20769+K13407+K13356
SNARE interactions in vesicular transport	ko04130	8	47	946	6392	PGSC0003DMG400010893;PGSC0003DMG400014338;PGSC0003DMG400021331;PGSC0003DMG400021498;PGSC0003DMG400025493;PGSC0003DMG401002119;PGSC0003DMG401005885;Solanum_tuberosum_newGene_2148	K08504+K08517+K08486+K08486+K08486+K08505+K08515+K08492
RNA transport	ko03013	19	199	946	6392	PGSC0003DMG400002531;PGSC0003DMG400005151;PGSC0003DMG400006481;PGSC0003DMG400007145;PGSC0003DMG400008801;PGSC0003DMG400016697;PGSC0003DMG400016968;PGSC0003DMG400019677;PGSC0003DMG400020772;PGSC0003DMG400023272;PGSC0003DMG400027861;PGSC0003DMG400032145;PGSC0003DMG400035146;PGSC0003DMG400037860;PGSC0003DMG401004013;PGSC0003DMG401019209;PGSC0003DMG402004013;PGSC0003DMG402016696;PGSC0003DMG404004013	K14004+K14291+K10577+K18213+K03242+K03262+K18723+K03231+K03231+K03231+K03243+K03537+K12881+K03257+K14297+K12881+K14297+K03262+K14297
Diterpenoid biosynthesis	ko00904	13	57	946	6392	PGSC0003DMG400001823;PGSC0003DMG400002068;PGSC0003DMG400005698;PGSC0003DMG400009021;PGSC0003DMG400011254;PGSC0003DMG400021292;PGSC0003DMG400022114;PGSC0003DMG400024249;PGSC0003DMG400024274;PGSC0003DMG400026762;PGSC0003DMG400027631;PGSC0003DMG400027645;PGSC0003DMG400027963	K04123+K04125+K04124+K04125+K04125+K04125+K04121+K05282+K04123+K04125+K04125+K04125+K05282
Tropane, piperidine and pyridine alkaloid biosynthesis	ko00960	15	45	946	6392	PGSC0003DMG400003936;PGSC0003DMG400006678;PGSC0003DMG400009374;PGSC0003DMG400010840;PGSC0003DMG400016744;PGSC0003DMG400019077;PGSC0003DMG400020618;PGSC0003DMG400028221;PGSC0003DMG400031836;PGSC0003DMG400031861;PGSC0003DMG400032541;Solanum_tuberosum_newGene_10796;Solanum_tuberosum_newGene_4906;Solanum_tuberosum_newGene_5707;Solanum_tuberosum_newGene_6766	K00276+K14455+K00815+K14454+K08081+K00276+K08081+K08081+K00276+K00276+K00817+K00815+K08081+K00815+K00276
Photosynthesis - antenna proteins	ko00196	1	38	946	6392	PGSC0003DMG400008564	K08914
Ubiquitin mediated proteolysis	ko04120	18	167	946	6392	PGSC0003DMG400003897;PGSC0003DMG400006033;PGSC0003DMG400006481;PGSC0003DMG400009150;PGSC0003DMG400010792;PGSC0003DMG400014487;PGSC0003DMG400015361;PGSC0003DMG400017196;PGSC0003DMG400018492;PGSC0003DMG400022078;PGSC0003DMG400022656;PGSC0003DMG400022734;PGSC0003DMG400024857;PGSC0003DMG400030762;PGSC0003DMG401027032;PGSC0003DMG402032194;Solanum_tuberosum_newGene_10873;Solanum_tuberosum_newGene_4856	K10144+K10143+K10577+K04554+K03364+K10144+K10581+K10599+K03363+K10140+K10144+K03364+K03875+K10144+K03363+K04506+K03347+K20217
Biosynthesis of amino acids	ko01230	40	262	946	6392	PGSC0003DMG400001884;PGSC0003DMG400003123;PGSC0003DMG400004170;PGSC0003DMG400005961;PGSC0003DMG400006506;PGSC0003DMG400006678;PGSC0003DMG400007122;PGSC0003DMG400008740;PGSC0003DMG400009237;PGSC0003DMG400009472;PGSC0003DMG400010840;PGSC0003DMG400011499;PGSC0003DMG400012549;PGSC0003DMG400014622;PGSC0003DMG400016373;PGSC0003DMG400016478;PGSC0003DMG400016826;PGSC0003DMG400017100;PGSC0003DMG400017338;…	K01760+K01623+K01953+K01807+K13034+K14455+K05359+K01681+K01850+K01834+K14454+K01620+K01626+K01649+K14272+K05359+K00030+K00826+K01647+K00850+K01687+K00873+K00850+K01714+K00133+K15227+K01704+K13034+K00850+K01714+K00817+K01652+K01760+K00789+K13832+K12657+K00766+K01476+K00826+K01689
Glucosinolate biosynthesis	ko00966	4	25	946	6392	PGSC0003DMG400015579;PGSC0003DMG400015601;PGSC0003DMG400017100;Solanum_tuberosum_newGene_1679	K11820+K11820+K00826+K00826
Flavonoid biosynthesis	ko00941	9	73	946	6392	PGSC0003DMG400003563;PGSC0003DMG400003605;PGSC0003DMG400008632;PGSC0003DMG400011189;PGSC0003DMG400011655;PGSC0003DMG400016867;PGSC0003DMG400018688;PGSC0003DMG400022746;PGSC0003DMG400029620	K00475+K13082+K00660+K13065+K01859+K00660+K00588+K05277+K00660
Galactose metabolism	ko00052	16	67	946	6392	PGSC0003DMG400000295;PGSC0003DMG400000513;PGSC0003DMG400003054;PGSC0003DMG400004996;PGSC0003DMG400005216;PGSC0003DMG400012274;PGSC0003DMG400013856;PGSC0003DMG400017413;PGSC0003DMG400018084;PGSC0003DMG400019734;PGSC0003DMG400022258;PGSC0003DMG400023024;PGSC0003DMG400025455;PGSC0003DMG400030891;Solanum_tuberosum_newGene_1723;Solanum_tuberosum_newGene_879	K00844+K06617+K01784+K01784+K18819+K01784+K01193+K00850+K01785+K00850+K06617+K12447+K00850+K06617+K01785+K12447
Tyrosine metabolism	ko00350	18	112	946	6392	PGSC0003DMG400003936;PGSC0003DMG400006678;PGSC0003DMG400009374;PGSC0003DMG400010840;PGSC0003DMG400014870;PGSC0003DMG400015330;PGSC0003DMG400017707;PGSC0003DMG400018917;PGSC0003DMG400019077;PGSC0003DMG400023608;PGSC0003DMG400029575;PGSC0003DMG400031836;PGSC0003DMG400031861;PGSC0003DMG400032541;Solanum_tuberosum_newGene_10796;Solanum_tuberosum_newGene_280;Solanum_tuberosum_newGene_5707;Solanum_tube…	K00276+K14455+K00815+K14454+K00121+K00451+K00457+K00422+K00276+K01555+K00422+K00276+K00276+K00817+K00815+K00121+K00815+K00276
Mismatch repair	ko03430	4	51	946	6392	PGSC0003DMG400028143;PGSC0003DMG400030635;PGSC0003DMG401015043;PGSC0003DMG402015043	K10739+K10747+K08734+K08734
Phenylalanine, tyrosine and tryptophan biosynthesis	ko00400	13	57	946	6392	PGSC0003DMG400006678;PGSC0003DMG400007122;PGSC0003DMG400009237;PGSC0003DMG400009374;PGSC0003DMG400010840;PGSC0003DMG400012549;PGSC0003DMG400016478;PGSC0003DMG400023957;PGSC0003DMG400032541;PGSC0003DMG402024041;PGSC0003DMG402027084;Solanum_tuberosum_newGene_10796;Solanum_tuberosum_newGene_5707	K14455+K05359+K01850+K00815+K14454+K01626+K05359+K15227+K00817+K13832+K00766+K00815+K00815
Glutathione metabolism	ko00480	16	135	946	6392	PGSC0003DMG400001801;PGSC0003DMG400001804;PGSC0003DMG400001932;PGSC0003DMG400002163;PGSC0003DMG400002168;PGSC0003DMG400008847;PGSC0003DMG400012344;PGSC0003DMG400014627;PGSC0003DMG400014656;PGSC0003DMG400014657;PGSC0003DMG400015691;PGSC0003DMG400015726;PGSC0003DMG400016722;PGSC0003DMG400021247;PGSC0003DMG401004978;PGSC0003DMG402002164	K00799+K00799+K00033+K00799+K00799+K01469+K00432+K00799+K00799+K00799+K21888+K00799+K00799+K00799+K00432+K00799
Betalain biosynthesis	ko00965	1	9	946	6392	PGSC0003DMG400025377	K15777
Terpenoid backbone biosynthesis	ko00900	14	77	946	6392	PGSC0003DMG400000525;PGSC0003DMG400001179;PGSC0003DMG400006712;PGSC0003DMG400010900;PGSC0003DMG400013663;PGSC0003DMG400015673;PGSC0003DMG400018679;PGSC0003DMG400019772;PGSC0003DMG400035185;PGSC0003DMG400040089;PGSC0003DMG400042285;PGSC0003DMG400043537;PGSC0003DMG401017380;Solanum_tuberosum_newGene_4611	K05954+K15889+K11778+K00626+K00021+K13789+K00021+K11778+K00021+K00021+K00021+K00021+K00626+K00938
Monoterpenoid biosynthesis	ko00902	1	12	946	6392	Solanum_tuberosum_newGene_9775	K15095
Ribosome biogenesis in eukaryotes	ko03008	11	108	946	6392	PGSC0003DMG400006605;PGSC0003DMG400013645;PGSC0003DMG400020159;PGSC0003DMG400023353;PGSC0003DMG400027664;PGSC0003DMG400032145;PGSC0003DMG401003900;PGSC0003DMG402003900;PGSC0003DMG402017205;Solanum_tuberosum_newGene_11567;Solanum_tuberosum_newGene_2507	K11108+K03264+K14538+K14565+K13288+K03537+K14555+K14555+K06943+K14573+K14572
Nitrogen metabolism	ko00910	8	41	946	6392	PGSC0003DMG400006956;PGSC0003DMG400006957;PGSC0003DMG400008262;PGSC0003DMG400008344;PGSC0003DMG400008356;PGSC0003DMG400008954;PGSC0003DMG400016001;Solanum_tuberosum_newGene_8859	K01673+K01673+K00366+K00261+K00261+K01674+K00261+K01674
Arginine and proline metabolism	ko00330	15	74	946	6392	PGSC0003DMG400000338;PGSC0003DMG400000653;PGSC0003DMG400001662;PGSC0003DMG400006678;PGSC0003DMG400006854;PGSC0003DMG400010050;PGSC0003DMG400010840;PGSC0003DMG400015788;PGSC0003DMG400017833;PGSC0003DMG400019718;PGSC0003DMG400024941;PGSC0003DMG401004125;PGSC0003DMG402004125;PGSC0003DMG402026767;Solanum_tuberosum_newGene_11185	K12259+K10536+K01583+K14455+K13366+K00318+K14454+K00472+K12259+K17839+K00472+K00128+K00128+K12657+K01476
Carbon metabolism	ko01200	50	365	946	6392	PGSC0003DMG400000295;PGSC0003DMG400000496;PGSC0003DMG400001932;PGSC0003DMG400002777;PGSC0003DMG400003123;PGSC0003DMG400004623;PGSC0003DMG400004652;PGSC0003DMG400005961;PGSC0003DMG400006391;PGSC0003DMG400006506;PGSC0003DMG400006678;PGSC0003DMG400007466;PGSC0003DMG400007514;PGSC0003DMG400008344;PGSC0003DMG400008356;PGSC0003DMG400008740;PGSC0003DMG400009472;PGSC0003DMG400010840;PGSC0003DMG400010900;…	K00844+K00122+K00033+K00382+K01623+K01913+K00830+K01807+K01610+K13034+K14455+K01595+K11517+K00261+K00261+K01681+K01834+K14454+K00626+K00232+K00074+K00121+K01638+K00261+K14272+K00030+K01647+K00850+K00873+K00850+K00232+K11517+K00232+K15919+K13034+K00850+K01637+K00029+K00122+K00382+K01057+K03781+K00029+K00626+K05605+K00140+K00121+K00028+K01689+K05605
DNA replication	ko03030	3	46	946	6392	PGSC0003DMG400028143;PGSC0003DMG400030635;Solanum_tuberosum_newGene_1859	K10739+K10747+K02685
Glycosphingolipid biosynthesis - globo and isoglobo series	ko00603	1	8	946	6392	PGSC0003DMG400016240	K12373
Non-homologous end-joining	ko03450	1	12	946	6392	Solanum_tuberosum_newGene_7163	K10777
Purine metabolism	ko00230	8	114	946	6392	PGSC0003DMG400001820;PGSC0003DMG400004744;PGSC0003DMG400009699;PGSC0003DMG400011823;PGSC0003DMG400019605;PGSC0003DMG400022386;PGSC0003DMG400023663;Solanum_tuberosum_newGene_10829	K13484+K00759+K00942+K03787+K00873+K01466+K00860+K14641
mRNA surveillance pathway	ko03015	19	148	946	6392	PGSC0003DMG400005728;PGSC0003DMG400010778;PGSC0003DMG400016290;PGSC0003DMG400016522;PGSC0003DMG400016968;PGSC0003DMG400022604;PGSC0003DMG400028284;PGSC0003DMG400029059;PGSC0003DMG400029413;PGSC0003DMG400030284;PGSC0003DMG400030424;PGSC0003DMG400032180;PGSC0003DMG400033870;PGSC0003DMG400035146;PGSC0003DMG401011162;PGSC0003DMG401019209;PGSC0003DMG402015876;PGSC0003DMG402024761;PGSC0003DMG403015876	K14416+K14398+K06269+K14376+K18723+K04382+K11584+K14376+K14400+K14399+K06269+K04382+K14397+K12881+K03265+K12881+K03456+K06269+K03456
Biosynthesis of unsaturated fatty acids	ko01040	5	32	946	6392	PGSC0003DMG400011023;PGSC0003DMG400016247;PGSC0003DMG400020620;PGSC0003DMG400021853;PGSC0003DMG400023576	K00232+K03921+K00232+K00232+K10703
Various types of N-glycan biosynthesis	ko00513	4	36	946	6392	PGSC0003DMG400016240;PGSC0003DMG400018405;PGSC0003DMG400030976;PGSC0003DMG403014680	K12373+K14413+K07432+K00726
Arginine biosynthesis	ko00220	7	43	946	6392	PGSC0003DMG400006678;PGSC0003DMG400008344;PGSC0003DMG400008356;PGSC0003DMG400010840;PGSC0003DMG400016001;PGSC0003DMG400016373;Solanum_tuberosum_newGene_11185	K14455+K00261+K00261+K14454+K00261+K14272+K01476
Oxidative phosphorylation	ko00190	11	154	946	6392	PGSC0003DMG400001685;PGSC0003DMG400005256;PGSC0003DMG400007564;PGSC0003DMG400008932;PGSC0003DMG400011391;PGSC0003DMG400011839;PGSC0003DMG400023464;PGSC0003DMG400027875;PGSC0003DMG400028905;PGSC0003DMG400030258;PGSC0003DMG400030594	K03955+K02134+K03661+K01507+K00416+K01535+K02152+K02115+K03949+K02266+K02133
Steroid biosynthesis	ko00100	7	41	946	6392	PGSC0003DMG400006855;PGSC0003DMG400010415;PGSC0003DMG400018937;PGSC0003DMG400021142;PGSC0003DMG400029832;PGSC0003DMG402018785;Solanum_tuberosum_newGene_11575	K00559+K00227+K08242+K09828+K14674+K01052+K00801
Glycolysis / Gluconeogenesis	ko00010	22	196	946	6392	PGSC0003DMG400000295;PGSC0003DMG400002777;PGSC0003DMG400003123;PGSC0003DMG400004623;PGSC0003DMG400006391;PGSC0003DMG400009472;PGSC0003DMG400012478;PGSC0003DMG400014870;PGSC0003DMG400017413;PGSC0003DMG400018084;PGSC0003DMG400019605;PGSC0003DMG400019734;PGSC0003DMG400022953;PGSC0003DMG400025455;PGSC0003DMG400027143;PGSC0003DMG401004125;PGSC0003DMG401008890;PGSC0003DMG402004125;Solanum_tuberosum_new…	K00844+K00382+K01623+K01913+K01610+K01834+K00016+K00121+K00850+K01785+K00873+K00850+K01568+K00850+K00382+K00128+K00002+K00128+K01785+K00121+K01689+K01568
Linoleic acid metabolism	ko00591	8	26	946	6392	PGSC0003DMG400010859;PGSC0003DMG400013248;PGSC0003DMG400020999;PGSC0003DMG400022894;PGSC0003DMG400029832;PGSC0003DMG400032155;Solanum_tuberosum_newGene_6001;Solanum_tuberosum_newGene_6004	K15718+K00454+K15718+K00454+K14674+K00454+K15718+K15718
Fatty acid biosynthesis	ko00061	7	67	946	6392	PGSC0003DMG400008311;PGSC0003DMG400016247;PGSC0003DMG400026494;PGSC0003DMG400033099;PGSC0003DMG401029354;Solanum_tuberosum_newGene_6827;Solanum_tuberosum_newGene_7708	K09458+K03921+K10781+K00059+K07512+K01897+K01897
Plant-pathogen interaction	ko04626	69	283	946	6392	PGSC0003DMG400000064;PGSC0003DMG400001204;PGSC0003DMG400001441;PGSC0003DMG400002993;PGSC0003DMG400004646;PGSC0003DMG400005540;PGSC0003DMG400005573;PGSC0003DMG400005909;PGSC0003DMG400006316;PGSC0003DMG400006727;PGSC0003DMG400007373;PGSC0003DMG400007385;PGSC0003DMG400008149;PGSC0003DMG400008692;PGSC0003DMG400009183;PGSC0003DMG400009451;PGSC0003DMG400009730;PGSC0003DMG400010410;PGSC0003DMG400010819;…	K13425+K02183+K05391+K13448+K13412+K02183+K04079+K13448+K13457+K05391+K15397+K13459+K13412+K13448+K13413+K13412+K13448+K13448+K15397+K13424+K13459+K13459+K13459+K13412+K13448+K13447+K13447+K04079+K13448+K13448+K13420+K13448+K13424+K02358+K13457+K13459+K13425+K05391+K13456+K13430+K13412+K13412+K13457+K15397+K13420+K13448+K13448+K13456+K13448+K12795+K04079+K13448+K20536+K13448+K01373+K01373+K18875+…
Homologous recombination	ko03440	5	70	946	6392	PGSC0003DMG400004927;PGSC0003DMG400028143;PGSC0003DMG402025391;Solanum_tuberosum_newGene_121;Solanum_tuberosum_newGene_370	K10901+K10739+K10869+K04728+K10879
Valine, leucine and isoleucine biosynthesis	ko00290	6	29	946	6392	PGSC0003DMG400014622;PGSC0003DMG400017100;PGSC0003DMG400019163;PGSC0003DMG400024154;PGSC0003DMG400034102;Solanum_tuberosum_newGene_1679	K01649+K00826+K01687+K01704+K01652+K00826
Valine, leucine and isoleucine degradation	ko00280	23	93	946	6392	PGSC0003DMG400002777;PGSC0003DMG400008113;PGSC0003DMG400010900;PGSC0003DMG400011330;PGSC0003DMG400011868;PGSC0003DMG400012800;PGSC0003DMG400017100;PGSC0003DMG400024860;PGSC0003DMG400025888;PGSC0003DMG400026228;PGSC0003DMG400027143;PGSC0003DMG400031113;PGSC0003DMG400033114;PGSC0003DMG401004125;PGSC0003DMG401017380;PGSC0003DMG401019352;PGSC0003DMG401025828;PGSC0003DMG402004125;PGSC0003DMG402010673;…	K00382+K00253+K00626+K09699+K00827+K00827+K00826+K00166+K01969+K05607+K00382+K00020+K01640+K00128+K00626+K01968+K05605+K00128+K00140+K01968+K00166+K00826+K05605
Brassinosteroid biosynthesis	ko00905	2	21	946	6392	PGSC0003DMG400019202;PGSC0003DMG400022892	K09591+K20623
Starch and sucrose metabolism	ko00500	38	180	946	6392	PGSC0003DMG400000295;PGSC0003DMG400001209;PGSC0003DMG400001549;PGSC0003DMG400001855;PGSC0003DMG400004114;PGSC0003DMG400004792;PGSC0003DMG400005082;PGSC0003DMG400005656;PGSC0003DMG400005943;PGSC0003DMG400006319;PGSC0003DMG400006672;PGSC0003DMG400007089;PGSC0003DMG400008938;PGSC0003DMG400009477;PGSC0003DMG400012111;PGSC0003DMG400012252;PGSC0003DMG400013856;PGSC0003DMG400013857;PGSC0003DMG400015581;…	K00844+K01188+K01177+K01177+K16055+K01087+K05350+K05350+K05349+K01188+K00695+K16055+K01179+K01087+K13679+K01194+K01193+K01087+K19893+K01179+K01188+K01176+K01087+K16055+K00847+K01188+K00696+K16055+K16055+K19893+K05349+K00975+K00696+K01177+K00688+K16055+K00700+K05349
Ascorbate and aldarate metabolism	ko00053	13	72	946	6392	PGSC0003DMG400001448;PGSC0003DMG400004872;PGSC0003DMG400005494;PGSC0003DMG400015691;PGSC0003DMG400023024;PGSC0003DMG400029487;PGSC0003DMG400032510;PGSC0003DMG400036966;PGSC0003DMG401000287;PGSC0003DMG401004125;PGSC0003DMG402004125;Solanum_tuberosum_newGene_7076;Solanum_tuberosum_newGene_879	K00012+K00469+K00103+K21888+K12447+K19642+K00423+K00012+K00469+K00128+K00128+K00103+K12447
Circadian rhythm - plant	ko04712	9	46	946	6392	PGSC0003DMG400000584;PGSC0003DMG400004837;PGSC0003DMG400006033;PGSC0003DMG400008545;PGSC0003DMG400008632;PGSC0003DMG400013826;PGSC0003DMG400016867;PGSC0003DMG400019518;PGSC0003DMG400029620	K12130+K12125+K10143+K12118+K00660+K12125+K00660+K12127+K00660
Ribosome	ko03010	28	394	946	6392	PGSC0003DMG400000456;PGSC0003DMG400001680;PGSC0003DMG400002547;PGSC0003DMG400004122;PGSC0003DMG400004124;PGSC0003DMG400006846;PGSC0003DMG400007062;PGSC0003DMG400008256;PGSC0003DMG400011712;PGSC0003DMG400012136;PGSC0003DMG400012225;PGSC0003DMG400012700;PGSC0003DMG400014544;PGSC0003DMG400015245;PGSC0003DMG400015392;PGSC0003DMG400015998;PGSC0003DMG400017984;PGSC0003DMG400020548;PGSC0003DMG400020813;…	K02939+K02881+K02961+K02952+K02960+K02863+K02871+K02920+K02865+K02990+K02867+K02913+K02876+K02880+K02871+K02942+K02895+K02987+K02937+K02941+K02871+K02904+K02879+K02988+K02942+K02915+K02987+K02896
Isoquinoline alkaloid biosynthesis	ko00950	12	45	946	6392	PGSC0003DMG400003936;PGSC0003DMG400006678;PGSC0003DMG400009374;PGSC0003DMG400010840;PGSC0003DMG400018917;PGSC0003DMG400019077;PGSC0003DMG400029575;PGSC0003DMG400031836;PGSC0003DMG400031861;Solanum_tuberosum_newGene_10796;Solanum_tuberosum_newGene_5707;Solanum_tuberosum_newGene_6766	K00276+K14455+K00815+K14454+K00422+K00276+K00422+K00276+K00276+K00815+K00815+K00276
Cysteine and methionine metabolism	ko00270	26	147	946	6392	PGSC0003DMG400000193;PGSC0003DMG400001884;PGSC0003DMG400006506;PGSC0003DMG400006678;PGSC0003DMG400009374;PGSC0003DMG400010840;PGSC0003DMG400011868;PGSC0003DMG400012239;PGSC0003DMG400012478;PGSC0003DMG400012800;PGSC0003DMG400017100;PGSC0003DMG400021426;PGSC0003DMG400022796;PGSC0003DMG400024907;PGSC0003DMG400025041;PGSC0003DMG400025861;PGSC0003DMG400031255;PGSC0003DMG400033885;PGSC0003DMG400035945;…	K20772+K01760+K13034+K14455+K00815+K14454+K00827+K01761+K00016+K00827+K00826+K01762+K00133+K13034+K16054+K00899+K22207+K01762+K01760+K00789+K08967+K00815+K00837+K00826+K00558+K00815
Endocytosis	ko04144	35	219	946	6392	PGSC0003DMG400000328;PGSC0003DMG400000398;PGSC0003DMG400000444;PGSC0003DMG400001544;PGSC0003DMG400002596;PGSC0003DMG400002673;PGSC0003DMG400003470;PGSC0003DMG400003577;PGSC0003DMG400005035;PGSC0003DMG400007136;PGSC0003DMG400008386;PGSC0003DMG400008590;PGSC0003DMG400009297;PGSC0003DMG400009401;PGSC0003DMG400009598;PGSC0003DMG400009887;PGSC0003DMG400011197;PGSC0003DMG400011665;PGSC0003DMG400013287;…	K12191+K03283+K03283+K19476+K12197+K12183+K07901+K19366+K12486+K12193+K12183+K12185+K12189+K07904+K01115+K01115+K03283+K19476+K07904+K03283+K12192+K07901+K05758+K07904+K19476+K03283+K03283+K12200+K19476+K19366+K12198+K19366+K01115+K12192+K00889
Phagosome	ko04145	14	102	946	6392	PGSC0003DMG400005361;PGSC0003DMG400007564;PGSC0003DMG400008659;PGSC0003DMG400009147;PGSC0003DMG400009938;PGSC0003DMG400010726;PGSC0003DMG400014338;PGSC0003DMG400023464;PGSC0003DMG400027063;PGSC0003DMG400029926;PGSC0003DMG400030431;PGSC0003DMG402011945;Solanum_tuberosum_newGene_1601;Solanum_tuberosum_newGene_2148	K08057+K03661+K04392+K00921+K07375+K04392+K08517+K02152+K07342+K07375+K07375+K04392+K07374+K08492
Fructose and mannose metabolism	ko00051	10	74	946	6392	PGSC0003DMG400000295;PGSC0003DMG400003123;PGSC0003DMG400003695;PGSC0003DMG400005806;PGSC0003DMG400017413;PGSC0003DMG400019734;PGSC0003DMG400024246;PGSC0003DMG400025455;PGSC0003DMG400026392;PGSC0003DMG400027477	K00844+K01623+K19355+K17497+K00850+K00850+K00847+K00850+K01809+K01805
Vitamin B6 metabolism	ko00750	3	16	946	6392	PGSC0003DMG400005690;PGSC0003DMG400007008;Solanum_tuberosum_newGene_1284	K06215+K00275+K13248
2-Oxocarboxylic acid metabolism	ko01210	15	78	946	6392	PGSC0003DMG400006678;PGSC0003DMG400008740;PGSC0003DMG400010840;PGSC0003DMG400014622;PGSC0003DMG400015579;PGSC0003DMG400015601;PGSC0003DMG400016373;PGSC0003DMG400016826;PGSC0003DMG400017100;PGSC0003DMG400017338;PGSC0003DMG400019163;PGSC0003DMG400022796;PGSC0003DMG400024154;PGSC0003DMG400034102;Solanum_tuberosum_newGene_1679	K14455+K01681+K14454+K01649+K11820+K11820+K14272+K00030+K00826+K01647+K01687+K00133+K01704+K01652+K00826
Lipoic acid metabolism	ko00785	1	6	946	6392	PGSC0003DMG400010797	K23735
Sphingolipid metabolism	ko00600	7	31	946	6392	PGSC0003DMG400022361;PGSC0003DMG400022827;PGSC0003DMG400026572;PGSC0003DMG400031057;PGSC0003DMG401004220;PGSC0003DMG402004220;Solanum_tuberosum_newGene_6396	K04718+K04712+K12382+K00654+K04708+K04708+K00654
alpha-Linolenic acid metabolism	ko00592	18	72	946	6392	PGSC0003DMG400001078;PGSC0003DMG400001149;PGSC0003DMG400003906;PGSC0003DMG400010352;PGSC0003DMG400011023;PGSC0003DMG400013248;PGSC0003DMG400016253;PGSC0003DMG400016887;PGSC0003DMG400017097;PGSC0003DMG400020620;PGSC0003DMG400021853;PGSC0003DMG400022894;PGSC0003DMG400029832;PGSC0003DMG400030890;PGSC0003DMG400032155;PGSC0003DMG401012679;PGSC0003DMG402000506;Solanum_tuberosum_newGene_8741	K10528+K01723+K10527+K22389+K00232+K00454+K22389+K01723+K00224+K00232+K00232+K00454+K14674+K05894+K00454+K10525+K10529+K05894
Lysine degradation	ko00310	11	50	946	6392	PGSC0003DMG400002302;PGSC0003DMG400002777;PGSC0003DMG400010900;PGSC0003DMG400026247;PGSC0003DMG400026320;PGSC0003DMG400027143;PGSC0003DMG400029251;PGSC0003DMG401004125;PGSC0003DMG401017380;PGSC0003DMG402004125;PGSC0003DMG402015935	K14157+K00382+K00626+K11420+K00306+K00382+K11420+K00128+K00626+K00128+K14157
Other types of O-glycan biosynthesis	ko00514	1	16	946	6392	PGSC0003DMG400012785	K20782
Phenylalanine metabolism	ko00360	17	73	946	6392	PGSC0003DMG400003936;PGSC0003DMG400006678;PGSC0003DMG400009374;PGSC0003DMG400010840;PGSC0003DMG400012409;PGSC0003DMG400017707;PGSC0003DMG400019077;PGSC0003DMG400019386;PGSC0003DMG400031457;PGSC0003DMG400031502;PGSC0003DMG400031836;PGSC0003DMG400031861;PGSC0003DMG400032541;PGSC0003DMG402021549;Solanum_tuberosum_newGene_10796;Solanum_tuberosum_newGene_5707;Solanum_tuberosum_newGene_6766	K00276+K14455+K00815+K14454+K00074+K00457+K00276+K10775+K10775+K22427+K00276+K00276+K00817+K10775+K00815+K00815+K00276
Sulfur relay system	ko04122	1	11	946	6392	PGSC0003DMG401028974	K03639
Fatty acid degradation	ko00071	14	114	946	6392	PGSC0003DMG400003906;PGSC0003DMG400010900;PGSC0003DMG400011023;PGSC0003DMG400014870;PGSC0003DMG400016285;PGSC0003DMG400016286;PGSC0003DMG400020620;PGSC0003DMG400021853;PGSC0003DMG401004125;PGSC0003DMG401017380;PGSC0003DMG402004125;Solanum_tuberosum_newGene_280;Solanum_tuberosum_newGene_6827;Solanum_tuberosum_newGene_7708	K10527+K00626+K00232+K00121+K07517+K07517+K00232+K00232+K00128+K00626+K00128+K00121+K01897+K01897
Sesquiterpenoid and triterpenoid biosynthesis	ko00909	8	47	946	6392	PGSC0003DMG400010525;PGSC0003DMG400010585;PGSC0003DMG400010587;PGSC0003DMG400017069;PGSC0003DMG400020034;PGSC0003DMG401015022;Solanum_tuberosum_newGene_11575;Solanum_tuberosum_newGene_9982	K15472+K15803+K15803+K15813+K15813+K15803+K00801+K15813
Butanoate metabolism	ko00650	10	34	946	6392	PGSC0003DMG400004623;PGSC0003DMG400010900;PGSC0003DMG400011754;PGSC0003DMG400012409;PGSC0003DMG400024275;PGSC0003DMG400024281;PGSC0003DMG400033114;PGSC0003DMG400034102;PGSC0003DMG401017380;Solanum_tuberosum_newGene_3735	K01913+K00626+K16871+K00074+K16871+K16871+K01640+K01652+K00626+K01580
Amino sugar and nucleotide sugar metabolism	ko00520	33	152	946	6392	PGSC0003DMG400000010;PGSC0003DMG400000295;PGSC0003DMG400000433;PGSC0003DMG400001388;PGSC0003DMG400001448;PGSC0003DMG400003054;PGSC0003DMG400004659;PGSC0003DMG400004996;PGSC0003DMG400005806;PGSC0003DMG400007059;PGSC0003DMG400007152;PGSC0003DMG400008796;PGSC0003DMG400009591;PGSC0003DMG400011222;PGSC0003DMG400012274;PGSC0003DMG400015746;PGSC0003DMG400016240;PGSC0003DMG400016302;PGSC0003DMG400020103;…	K13648+K00844+K12449+K13648+K00012+K01784+K08679+K01784+K17497+K12450+K12449+K20547+K08679+K08679+K01784+K08679+K12373+K01183+K13648+K12447+K00847+K13648+K13379+K01809+K00012+K00975+K08678+K12446+K01183+K18677+K20547+K12447+K01209
Spliceosome	ko03040	25	231	946	6392	PGSC0003DMG400000398;PGSC0003DMG400000444;PGSC0003DMG400002582;PGSC0003DMG400004585;PGSC0003DMG400005011;PGSC0003DMG400006349;PGSC0003DMG400009407;PGSC0003DMG400011197;PGSC0003DMG400012703;PGSC0003DMG400014166;PGSC0003DMG400014212;PGSC0003DMG400017196;PGSC0003DMG400022160;PGSC0003DMG400025154;PGSC0003DMG400025301;PGSC0003DMG400025548;PGSC0003DMG400026857;PGSC0003DMG400026872;PGSC0003DMG400027750;…	K03283+K03283+K12741+K12811+K12869+K12741+K12858+K03283+K12662+K11092+K03283+K10599+K12863+K12741+K12832+K11097+K12829+K12832+K03283+K12624+K03283+K12881+K12881+K12897+K12816
Ubiquinone and other terpenoid-quinone biosynthesis	ko00130	12	54	946	6392	PGSC0003DMG400003155;PGSC0003DMG400006244;PGSC0003DMG400009374;PGSC0003DMG400013515;PGSC0003DMG400014223;PGSC0003DMG400017707;PGSC0003DMG400020380;PGSC0003DMG400021188;PGSC0003DMG400033038;PGSC0003DMG401019891;Solanum_tuberosum_newGene_10796;Solanum_tuberosum_newGene_5707	K01904+K03809+K00815+K01661+K01904+K00457+K23095+K14760+K02552+K01904+K00815+K00815
Lysine biosynthesis	ko00300	3	12	946	6392	PGSC0003DMG400019758;PGSC0003DMG400022796;PGSC0003DMG400028240	K01714+K00133+K01714
Inositol phosphate metabolism	ko00562	11	76	946	6392	PGSC0003DMG400001569;PGSC0003DMG400004872;PGSC0003DMG400009144;PGSC0003DMG400009147;PGSC0003DMG400014228;PGSC0003DMG400021831;PGSC0003DMG400045775;PGSC0003DMG401000287;PGSC0003DMG401011539;PGSC0003DMG402010673;Solanum_tuberosum_newGene_8728	K21797+K00469+K22913+K00921+K00915+K01858+K00913+K00469+K00913+K00140+K00889
RNA degradation	ko03018	17	138	946	6392	PGSC0003DMG400000516;PGSC0003DMG400001086;PGSC0003DMG400002149;PGSC0003DMG400002789;PGSC0003DMG400005889;PGSC0003DMG400014385;PGSC0003DMG400017413;PGSC0003DMG400019618;PGSC0003DMG400019734;PGSC0003DMG400020706;PGSC0003DMG400022860;PGSC0003DMG400025455;PGSC0003DMG400029651;PGSC0003DMG401007628;PGSC0003DMG401017810;PGSC0003DMG401028807;Solanum_tuberosum_newGene_6505	K00962+K12606+K12593+K12608+K12611+K12606+K00850+K12581+K00850+K12598+K12581+K00850+K12624+K00962+K10643+K12617+K01689
Autophagy - other	ko04136	8	48	946	6392	PGSC0003DMG400004802;PGSC0003DMG400011604;PGSC0003DMG400014422;PGSC0003DMG400022604;PGSC0003DMG400032180;PGSC0003DMG402015159;Solanum_tuberosum_newGene_11501;Solanum_tuberosum_newGene_11848	K08341+K08336+K08341+K04382+K04382+K17890+K07203+K08339
Tryptophan metabolism	ko00380	13	79	946	6392	PGSC0003DMG400002777;PGSC0003DMG400010900;PGSC0003DMG400015579;PGSC0003DMG400015601;PGSC0003DMG400022026;PGSC0003DMG400027143;PGSC0003DMG400029408;PGSC0003DMG400029610;PGSC0003DMG401004125;PGSC0003DMG401017380;PGSC0003DMG402004125;Solanum_tuberosum_newGene_1265;Solanum_tuberosum_newGene_7667	K00382+K00626+K11820+K11820+K11816+K00382+K03781+K16903+K00128+K00626+K00128+K00837+K11816
Phosphonate and phosphinate metabolism	ko00440	1	7	946	6392	PGSC0003DMG400009432	K00968
beta-Alanine metabolism	ko00410	20	83	946	6392	PGSC0003DMG400000338;PGSC0003DMG400002375;PGSC0003DMG400003936;PGSC0003DMG400006854;PGSC0003DMG400011023;PGSC0003DMG400017833;PGSC0003DMG400019077;PGSC0003DMG400019718;PGSC0003DMG400020620;PGSC0003DMG400021853;PGSC0003DMG400031836;PGSC0003DMG400031861;PGSC0003DMG401004125;PGSC0003DMG401025828;PGSC0003DMG402004125;PGSC0003DMG402010673;Solanum_tuberosum_newGene_3735;Solanum_tuberosum_newGene_6766;S…	K12259+K01918+K00276+K13366+K00232+K12259+K00276+K17839+K00232+K00232+K00276+K00276+K00128+K05605+K00128+K00140+K01580+K00276+K05605+K01464
Biosynthesis of various secondary metabolites - part 2	ko00998	1	6	946	6392	PGSC0003DMG400020471	K21568
C5-Branched dibasic acid metabolism	ko00660	2	7	946	6392	PGSC0003DMG400024154;PGSC0003DMG400034102	K01704+K01652
Propanoate metabolism	ko00640	14	71	946	6392	PGSC0003DMG400002777;PGSC0003DMG400010900;PGSC0003DMG400011023;PGSC0003DMG400011330;PGSC0003DMG400012478;PGSC0003DMG400020620;PGSC0003DMG400021853;PGSC0003DMG400024860;PGSC0003DMG400027143;PGSC0003DMG401017380;PGSC0003DMG401025828;PGSC0003DMG402010673;PGSC0003DMG402023446;Solanum_tuberosum_newGene_8322	K00382+K00626+K00232+K09699+K00016+K00232+K00232+K00166+K00382+K00626+K05605+K00140+K00166+K05605
Base excision repair	ko03410	4	53	946	6392	PGSC0003DMG400001946;PGSC0003DMG400030635;Solanum_tuberosum_newGene_187;Solanum_tuberosum_newGene_6215	K01246+K10747+K10772+K10798
Glycosylphosphatidylinositol (GPI)-anchor biosynthesis	ko00563	3	38	946	6392	PGSC0003DMG400001681;PGSC0003DMG400001711;PGSC0003DMG400019762	K03861+K03861+K05310
Phosphatidylinositol signaling system	ko04070	15	89	946	6392	PGSC0003DMG400001130;PGSC0003DMG400001204;PGSC0003DMG400001569;PGSC0003DMG400005540;PGSC0003DMG400006111;PGSC0003DMG400007293;PGSC0003DMG400009147;PGSC0003DMG400014228;PGSC0003DMG400023326;PGSC0003DMG400033685;PGSC0003DMG400045775;PGSC0003DMG401011539;PGSC0003DMG401018380;PGSC0003DMG402018380;Solanum_tuberosum_newGene_8728	K00981+K02183+K21797+K02183+K00981+K00901+K00921+K00915+K00901+K02183+K00913+K00913+K00901+K00901+K00889
Pyrimidine metabolism	ko00240	12	73	946	6392	PGSC0003DMG400000337;PGSC0003DMG400000980;PGSC0003DMG400001709;PGSC0003DMG400005159;PGSC0003DMG400007756;PGSC0003DMG400009031;PGSC0003DMG400011823;PGSC0003DMG400014372;PGSC0003DMG400015182;PGSC0003DMG401028822;Solanum_tuberosum_newGene_10829;Solanum_tuberosum_newGene_9634	K01956+K00609+K13800+K01520+K01489+K01937+K03787+K00876+K01493+K00857+K14641+K01464
Glycerophospholipid metabolism	ko00564	22	121	946	6392	PGSC0003DMG400001130;PGSC0003DMG400005228;PGSC0003DMG400006111;PGSC0003DMG400006765;PGSC0003DMG400007293;PGSC0003DMG400009432;PGSC0003DMG400009598;PGSC0003DMG400009887;PGSC0003DMG400010352;PGSC0003DMG400011258;PGSC0003DMG400016253;PGSC0003DMG400023326;PGSC0003DMG400028622;PGSC0003DMG400028798;PGSC0003DMG400029048;PGSC0003DMG400029832;PGSC0003DMG400030590;PGSC0003DMG401018380;PGSC0003DMG402016888;…	K00981+K18696+K00981+K00006+K00901+K00968+K01115+K01115+K22389+K08744+K22389+K00901+K06130+K05929+K16860+K14674+K18693+K00901+K13513+K00901+K18696+K01115
Thiamine metabolism	ko00730	1	26	946	6392	PGSC0003DMG400008580	K22911
Taurine and hypotaurine metabolism	ko00430	1	6	946	6392	Solanum_tuberosum_newGene_3735	K01580
Limonene and pinene degradation	ko00903	2	14	946	6392	PGSC0003DMG401004125;PGSC0003DMG402004125	K00128+K00128
Plant hormone signal transduction	ko04075	75	331	946	6392	PGSC0003DMG400000215;PGSC0003DMG400001498;PGSC0003DMG400001647;PGSC0003DMG400002100;PGSC0003DMG400002550;PGSC0003DMG400002930;PGSC0003DMG400003084;PGSC0003DMG400003310;PGSC0003DMG400003849;PGSC0003DMG400004501;PGSC0003DMG400005016;PGSC0003DMG400005338;PGSC0003DMG400006345;PGSC0003DMG400006480;PGSC0003DMG400008001;PGSC0003DMG400008011;PGSC0003DMG400008020;PGSC0003DMG400008212;PGSC0003DMG400009108;…	K14496+K14484+K14488+K14496+K14484+K13464+K14492+K14495+K14493+K14503+K14496+K14484+K14431+K13464+K14505+K14432+K14499+K14497+K14496+K14497+K13413+K14496+K14485+K14496+K14504+K13464+K14516+K14503+K14499+K14509+K14484+K14497+K14514+K14498+K13946+K14494+K14494+K14497+K14506+K14484+K14496+K14496+K14496+K14488+K14514+K14493+K14485+K14485+K13464+K14496+K14492+K14505+K14487+K14487+K14505+K14488+K14487+…
Other glycan degradation	ko00511	1	25	946	6392	PGSC0003DMG400016240	K12373
Glycosphingolipid biosynthesis - ganglio series	ko00604	1	4	946	6392	PGSC0003DMG400016240	K12373
Monobactam biosynthesis	ko00261	3	12	946	6392	PGSC0003DMG400019758;PGSC0003DMG400022796;PGSC0003DMG400028240	K01714+K00133+K01714
Nucleotide excision repair	ko03420	7	62	946	6392	PGSC0003DMG400015671;PGSC0003DMG400022078;PGSC0003DMG400026214;PGSC0003DMG400028143;PGSC0003DMG400030635;PGSC0003DMG401027913;Solanum_tuberosum_newGene_10989	K10838+K10140+K10848+K10739+K10747+K03142+K02202
Zeatin biosynthesis	ko00908	12	140	946	6392	PGSC0003DMG400000957;PGSC0003DMG400004564;PGSC0003DMG400006764;PGSC0003DMG400008593;PGSC0003DMG400012669;PGSC0003DMG400012708;PGSC0003DMG400014563;PGSC0003DMG400028278;PGSC0003DMG400028632;PGSC0003DMG400033546;PGSC0003DMG400039453;PGSC0003DMG400044152	K10760+K13495+K00279+K13496+K10717+K13495+K10760+K13496+K13496+K13495+K13495+K13495
Photosynthesis	ko00195	2	64	946	6392	PGSC0003DMG400018360;PGSC0003DMG400027875	K08902+K02115
Porphyrin and chlorophyll metabolism	ko00860	7	56	946	6392	PGSC0003DMG400002201;PGSC0003DMG400003105;PGSC0003DMG400022126;PGSC0003DMG400025254;PGSC0003DMG400030219;PGSC0003DMG402000895;Solanum_tuberosum_newGene_8298	K01772+K02492+K01749+K02303+K13606+K13600+K00228
Ether lipid metabolism	ko00565	5	32	946	6392	PGSC0003DMG400009598;PGSC0003DMG400009887;PGSC0003DMG400029048;PGSC0003DMG400029832;Solanum_tuberosum_newGene_11346	K01115+K01115+K16860+K14674+K01115
Cyanoamino acid metabolism	ko00460	11	69	946	6392	PGSC0003DMG400001209;PGSC0003DMG400005082;PGSC0003DMG400005656;PGSC0003DMG400005943;PGSC0003DMG400006319;PGSC0003DMG400006506;PGSC0003DMG400019235;PGSC0003DMG400024907;PGSC0003DMG400025239;PGSC0003DMG400030439;Solanum_tuberosum_newGene_8634	K01188+K05350+K05350+K05349+K01188+K13034+K01188+K13034+K01188+K05349+K05349
Folate biosynthesis	ko00790	9	30	946	6392	PGSC0003DMG400002352;PGSC0003DMG400007623;PGSC0003DMG400012571;PGSC0003DMG400015538;PGSC0003DMG400018587;PGSC0003DMG400020105;PGSC0003DMG400035974;PGSC0003DMG401028974;Solanum_tuberosum_newGene_1641	K20457+K01633+K14652+K14652+K18482+K01495+K01307+K03639+K01930
Stilbenoid, diarylheptanoid and gingerol biosynthesis	ko00945	4	57	946	6392	PGSC0003DMG400011189;PGSC0003DMG400018688;PGSC0003DMG400021854;PGSC0003DMG402025689	K13065+K00588+K16040+K16040
Protein processing in endoplasmic reticulum	ko04141	38	268	946	6392	PGSC0003DMG400000398;PGSC0003DMG400000444;PGSC0003DMG400002531;PGSC0003DMG400002928;PGSC0003DMG400003458;PGSC0003DMG400005361;PGSC0003DMG400005573;PGSC0003DMG400006310;PGSC0003DMG400007928;PGSC0003DMG400007929;PGSC0003DMG400009150;PGSC0003DMG400009255;PGSC0003DMG400009991;PGSC0003DMG400011197;PGSC0003DMG400011340;PGSC0003DMG400012254;PGSC0003DMG400013903;PGSC0003DMG400014212;PGSC0003DMG400014405;…	K03283+K03283+K14004+K13993+K10666+K08057+K04079+K10666+K10666+K10666+K04554+K13993+K08852+K03283+K09518+K09490+K14009+K03283+K04079+K13993+K13993+K08653+K10666+K13993+K10666+K09490+K07342+K03283+K13993+K10666+K04079+K13993+K13993+K03283+K14011+K14003+K04079+K03347
Proteasome	ko03050	3	63	946	6392	PGSC0003DMG400006239;PGSC0003DMG400010046;PGSC0003DMG400013685	K03063+K11599+K02738
Biotin metabolism	ko00780	2	22	946	6392	PGSC0003DMG400008311;PGSC0003DMG400033099	K09458+K00059
Histidine metabolism	ko00340	4	31	946	6392	PGSC0003DMG400000785;PGSC0003DMG400032541;PGSC0003DMG401004125;PGSC0003DMG402004125	K01590+K00817+K00128+K00128
Pentose and glucuronate interconversions	ko00040	17	161	946	6392	PGSC0003DMG400000608;PGSC0003DMG400001448;PGSC0003DMG400009178;PGSC0003DMG400012640;PGSC0003DMG400015230;PGSC0003DMG400015815;PGSC0003DMG400015933;PGSC0003DMG400020523;PGSC0003DMG400021630;PGSC0003DMG400023024;PGSC0003DMG400027477;PGSC0003DMG400031791;PGSC0003DMG400031816;PGSC0003DMG400036966;PGSC0003DMG401008890;PGSC0003DMG402023481;Solanum_tuberosum_newGene_879	K01213+K00012+K01051+K01728+K01728+K01728+K01051+K01184+K01213+K12447+K01805+K01051+K01051+K00012+K00002+K01728+K12447
MAPK signaling pathway - plant	ko04016	51	248	946	6392	PGSC0003DMG400000064;PGSC0003DMG400000193;PGSC0003DMG400000215;PGSC0003DMG400001204;PGSC0003DMG400002100;PGSC0003DMG400005016;PGSC0003DMG400005540;PGSC0003DMG400006639;PGSC0003DMG400008212;PGSC0003DMG400008796;PGSC0003DMG400009108;PGSC0003DMG400009112;PGSC0003DMG400009183;PGSC0003DMG400011033;PGSC0003DMG400011633;PGSC0003DMG400012155;PGSC0003DMG400012347;PGSC0003DMG400013550;PGSC0003DMG400014168;…	K13425+K20772+K14496+K02183+K14496+K14496+K02183+K20714+K14497+K20547+K14496+K14497+K13413+K14496+K13424+K14496+K17686+K13447+K13447+K14516+K13420+K14509+K14497+K14514+K13424+K20557+K14498+K20718+K13425+K14497+K14496+K14496+K14496+K14514+K20716+K14496+K13420+K14496+K14509+K14496+K03781+K20536+K14497+K14515+K02183+K13414+K13447+K14497+K14497+K20547+K17686
Nicotinate and nicotinamide metabolism	ko00760	5	27	946	6392	PGSC0003DMG400010485;PGSC0003DMG400011823;PGSC0003DMG400012848;PGSC0003DMG400018194;PGSC0003DMG400032556	K00858+K03787+K00278+K03517+K11414
Glyoxylate and dicarboxylate metabolism	ko00630	19	94	946	6392	PGSC0003DMG400000496;PGSC0003DMG400002777;PGSC0003DMG400004623;PGSC0003DMG400004652;PGSC0003DMG400007514;PGSC0003DMG400008740;PGSC0003DMG400010900;PGSC0003DMG400014345;PGSC0003DMG400015192;PGSC0003DMG400016373;PGSC0003DMG400017338;PGSC0003DMG400021248;PGSC0003DMG400022730;PGSC0003DMG400025487;PGSC0003DMG400026801;PGSC0003DMG400027143;PGSC0003DMG400029408;PGSC0003DMG400029915;PGSC0003DMG401017380	K00122+K00382+K01913+K00830+K11517+K01681+K00626+K22133+K01638+K14272+K01647+K11517+K15919+K01637+K00122+K00382+K03781+K22133+K00626
Glycine, serine and threonine metabolism	ko00260	17	79	946	6392	PGSC0003DMG400002777;PGSC0003DMG400003936;PGSC0003DMG400004652;PGSC0003DMG400009472;PGSC0003DMG400011499;PGSC0003DMG400011868;PGSC0003DMG400012800;PGSC0003DMG400016373;PGSC0003DMG400019077;PGSC0003DMG400022730;PGSC0003DMG400022796;PGSC0003DMG400026320;PGSC0003DMG400027143;PGSC0003DMG400031836;PGSC0003DMG400031861;PGSC0003DMG400033028;Solanum_tuberosum_newGene_6766	K00382+K00276+K00830+K01834+K01620+K00827+K00827+K14272+K00276+K15919+K00133+K00306+K00382+K00276+K00276+K00130+K00276
Glycosaminoglycan degradation	ko00531	2	19	946	6392	PGSC0003DMG400016240;PGSC0003DMG402024654	K12373+K07964
Arachidonic acid metabolism	ko00590	4	20	946	6392	PGSC0003DMG400012344;PGSC0003DMG400016954;PGSC0003DMG400029832;PGSC0003DMG401004978	K00432+K15730+K14674+K00432
ABC transporters	ko02010	8	36	946	6392	PGSC0003DMG400001419;PGSC0003DMG400007294;PGSC0003DMG400007295;PGSC0003DMG400007351;PGSC0003DMG400009095;PGSC0003DMG400017524;PGSC0003DMG400028893;Solanum_tuberosum_newGene_163	K05658+K05658+K05658+K05666+K05666+K05658+K05666+K05658
Protein export	ko03060	4	52	946	6392	PGSC0003DMG400012254;PGSC0003DMG400024707;PGSC0003DMG400027063;Solanum_tuberosum_newGene_1088	K09490+K09490+K07342+K12272
Basal transcription factors	ko03022	7	47	946	6392	PGSC0003DMG400008963;PGSC0003DMG400009351;PGSC0003DMG400023693;PGSC0003DMG401025662;PGSC0003DMG401027913;PGSC0003DMG403025662;Solanum_tuberosum_newGene_10989	K03126+K03132+K03124+K03132+K03142+K03132+K02202
Synthesis and degradation of ketone bodies	ko00072	3	11	946	6392	PGSC0003DMG400010900;PGSC0003DMG400033114;PGSC0003DMG401017380	K00626+K01640+K00626
Riboflavin metabolism	ko00740	4	19	946	6392	PGSC0003DMG400012571;PGSC0003DMG400015538;PGSC0003DMG400025217;Solanum_tuberosum_newGene_1407	K14652+K14652+K00794+K14379
Sulfur metabolism	ko00920	8	41	946	6392	PGSC0003DMG400006506;PGSC0003DMG400008568;PGSC0003DMG400016477;PGSC0003DMG400019872;PGSC0003DMG400020582;PGSC0003DMG400023663;PGSC0003DMG400024907;PGSC0003DMG402005074	K13034+K01082+K05907+K05907+K17285+K00860+K13034+K05907
Citrate cycle (TCA cycle)	ko00020	8	63	946	6392	PGSC0003DMG400002777;PGSC0003DMG400006391;PGSC0003DMG400008740;PGSC0003DMG400016826;PGSC0003DMG400017338;PGSC0003DMG400025587;PGSC0003DMG400027143;PGSC0003DMG400029179	K00382+K01610+K01681+K00030+K01647+K01648+K00382+K01648
