# Supplementary material for: Transcriptome responses to Ralstonia solanacearum infection in tetraploid potato
Source: Heliyon. 2025 Jan 10;11(2):e41903. doi: 10.1016/j.heliyon.2025.e41903 (PMC11786733; doi:10.1016/j.heliyon.2025.e41903)
Supplement: Multimedia component 5 [file mmc5.xlsx]

## Sheet: Sheet1
Supplementary Table 5 Number of transcription factors in different families differentially expressed inoculation with R. s
#ID	Family	Type
PGSC0003DMG400000064	WRKY	TF
PGSC0003DMG400000088	bZIP	TF
PGSC0003DMG400000211	WRKY	TF
PGSC0003DMG400000248	HB-HD-ZIP	TF
PGSC0003DMG400000272	NF-YA	TF
PGSC0003DMG400000350	C3H	TF
PGSC0003DMG400000380	HSF	TF
PGSC0003DMG400000418	C2H2	TF
PGSC0003DMG400000498	HB-HD-ZIP	TF
PGSC0003DMG400000555	NAC	TF
PGSC0003DMG400000584	Others	TR
PGSC0003DMG400000597	TCP	TF
PGSC0003DMG400000727	mTERF	TR
PGSC0003DMG400000828	GARP-G2-like	TF
PGSC0003DMG400000998	C2H2	TF
PGSC0003DMG400001086	Rcd1-like	TR
PGSC0003DMG400001178	Tify	TF
PGSC0003DMG400001323	NAC	TF
PGSC0003DMG400001325	MYB	TF
PGSC0003DMG400001387	bZIP	TF
PGSC0003DMG400001498	AUX/IAA	TR
PGSC0003DMG400001504	MYB	TF
PGSC0003DMG400001519	C2H2	TF
PGSC0003DMG400001557	SET	TR
PGSC0003DMG400001659	bZIP	TF
PGSC0003DMG400001918	bHLH	TF
PGSC0003DMG400002350	AP2/ERF-ERF	TF
PGSC0003DMG400002495	C2H2	TF
PGSC0003DMG400002507	C2C2-Dof	TF
PGSC0003DMG400002515	bHLH	TF
PGSC0003DMG400002550	AUX/IAA	TR
PGSC0003DMG400002620	AP2/ERF-ERF	TF
PGSC0003DMG400002824	NAC	TF
PGSC0003DMG400002835	HB-HD-ZIP	TF
PGSC0003DMG400002930	Tify	TF
PGSC0003DMG400003053	HSF	TF
PGSC0003DMG400003055	MYB	TF
PGSC0003DMG400003084	Others	TR
PGSC0003DMG400003109	DBB	TF
PGSC0003DMG400003295	MYB-related	TF
PGSC0003DMG400003316	MYB	TF
PGSC0003DMG400003541	MADS-MIKC	TF
PGSC0003DMG400003545	C2C2-GATA	TF
PGSC0003DMG400003616	SRS	TF
PGSC0003DMG400003701	bZIP	TF
PGSC0003DMG400003711	DBB	TF
PGSC0003DMG400003736	zf-HD	TF
PGSC0003DMG400003737	MYB-related	TF
PGSC0003DMG400003750	HB-BELL	TF
PGSC0003DMG400003761	SRS	TF
PGSC0003DMG400003778	E2F-DP	TF
PGSC0003DMG400003890	MYB	TF
PGSC0003DMG400003964	Trihelix	TF
PGSC0003DMG400004024	AP2/ERF-ERF	TF
PGSC0003DMG400004025	AP2/ERF-ERF	TF
PGSC0003DMG400004087	bHLH	TF
PGSC0003DMG400004299	NF-YB	TF
PGSC0003DMG400004499	HB-other	TF
PGSC0003DMG400004501	BES1	TF
PGSC0003DMG400004538	AP2/ERF-ERF	TF
PGSC0003DMG400004610	MYB-related	TF
PGSC0003DMG400004612	MYB	TF
PGSC0003DMG400004624	C2C2-GATA	TF
PGSC0003DMG400004662	HSF	TF
PGSC0003DMG400004932	HB-HD-ZIP	TF
PGSC0003DMG400004942	GRF	TF
PGSC0003DMG400004948	MYB	TF
PGSC0003DMG400004953	HB-KNOX	TF
PGSC0003DMG400005338	AUX/IAA	TR
PGSC0003DMG400005472	HB-HD-ZIP	TF
PGSC0003DMG400005528	bHLH	TF
PGSC0003DMG400005621	AP2/ERF-ERF	TF
PGSC0003DMG400005626	MYB	TF
PGSC0003DMG400005631	AP2/ERF-ERF	TF
PGSC0003DMG400005641	MYB	TF
PGSC0003DMG400005705	TCP	TF
PGSC0003DMG400005719	LOB	TF
PGSC0003DMG400005835	WRKY	TF
PGSC0003DMG400005836	WRKY	TF
PGSC0003DMG400005857	B3	TF
PGSC0003DMG400005871	RWP-RK	TF
PGSC0003DMG400005892	NAC	TF
PGSC0003DMG400005918	MYB	TF
PGSC0003DMG400006132	GRAS	TF
PGSC0003DMG400006176	MYB	TF
PGSC0003DMG400006304	mTERF	TR
PGSC0003DMG400006345	bZIP	TF
PGSC0003DMG400006352	GRAS	TF
PGSC0003DMG400006369	AP2/ERF-ERF	TF
PGSC0003DMG400006447	HSF	TF
PGSC0003DMG400006480	Tify	TF
PGSC0003DMG400006482	AP2/ERF-AP2	TF
PGSC0003DMG400006988	GARP-G2-like	TF
PGSC0003DMG400007010	bHLH	TF
PGSC0003DMG400007099	MBF1	TR
PGSC0003DMG400007112	C2H2	TF
PGSC0003DMG400007301	bZIP	TF
PGSC0003DMG400007458	AP2/ERF-RAV	TF
PGSC0003DMG400007559	bHLH	TF
PGSC0003DMG400007670	PLATZ	TF
PGSC0003DMG400007682	MADS-M-type	TF
PGSC0003DMG400007866	GNAT	TR
PGSC0003DMG400007868	GNAT	TR
PGSC0003DMG400007962	HSF	TF
PGSC0003DMG400007994	MYB	TF
PGSC0003DMG400008011	bZIP	TF
PGSC0003DMG400008022	B3	TF
PGSC0003DMG400008057	HB-BELL	TF
PGSC0003DMG400008065	B3-ARF	TF
PGSC0003DMG400008223	HSF	TF
PGSC0003DMG400008248	AP2/ERF-ERF	TF
PGSC0003DMG400008263	AP2/ERF-ERF	TF
PGSC0003DMG400008264	AP2/ERF-ERF	TF
PGSC0003DMG400008442	GRAS	TF
PGSC0003DMG400008649	LOB	TF
PGSC0003DMG400008734	AP2/ERF-ERF	TF
PGSC0003DMG400008781	Tify	TF
PGSC0003DMG400008782	Tify	TF
PGSC0003DMG400008805	bHLH	TF
PGSC0003DMG400008834	MYB	TF
PGSC0003DMG400008904	GRAS	TF
PGSC0003DMG400009014	WRKY	TF
PGSC0003DMG400009103	WRKY	TF
PGSC0003DMG400009276	TCP	TF
PGSC0003DMG400009292	BBR-BPC	TF
PGSC0003DMG400009304	GARP-G2-like	TF
PGSC0003DMG400009378	GARP-G2-like	TF
PGSC0003DMG400009453	SRS	TF
PGSC0003DMG400009859	C2H2	TF
PGSC0003DMG400009909	RWP-RK	TF
PGSC0003DMG400010263	MADS-MIKC	TF
PGSC0003DMG400010294	NAC	TF
PGSC0003DMG400010401	HB-HD-ZIP	TF
PGSC0003DMG400010609	LIM	TF
PGSC0003DMG400010750	AP2/ERF-ERF	TF
PGSC0003DMG400010753	AP2/ERF-ERF	TF
PGSC0003DMG400010870	NAC	TF
PGSC0003DMG400011548	C2H2	TF
PGSC0003DMG400011633	WRKY	TF
PGSC0003DMG400011712	bZIP	TF
PGSC0003DMG400011742	GRAS	TF
PGSC0003DMG400012038	AP2/ERF-ERF	TF
PGSC0003DMG400012160	WRKY	TF
PGSC0003DMG400012178	AP2/ERF-ERF	TF
PGSC0003DMG400012193	Others	TR
PGSC0003DMG400012305	AP2/ERF-ERF	TF
PGSC0003DMG400012318	WRKY	TF
PGSC0003DMG400012329	HB-BELL	TF
PGSC0003DMG400012497	AP2/ERF-ERF	TF
PGSC0003DMG400012524	AP2/ERF-ERF	TF
PGSC0003DMG400012525	AP2/ERF-ERF	TF
PGSC0003DMG400012526	AP2/ERF-ERF	TF
PGSC0003DMG400012527	AP2/ERF-ERF	TF
PGSC0003DMG400012682	HB-other	TF
PGSC0003DMG400012688	OFP	TF
PGSC0003DMG400012767	GRF	TF
PGSC0003DMG400012828	AP2/ERF-ERF	TF
PGSC0003DMG400013015	GNAT	TR
PGSC0003DMG400013215	MYB	TF
PGSC0003DMG400013255	AP2/ERF-ERF	TF
PGSC0003DMG400013356	GRAS	TF
PGSC0003DMG400013405	MYB	TF
PGSC0003DMG400013589	B3	TF
PGSC0003DMG400013616	RWP-RK	TF
PGSC0003DMG400013617	RWP-RK	TF
PGSC0003DMG400013753	Others	TR
PGSC0003DMG400013965	MYB-related	TF
PGSC0003DMG400013966	MYB-related	TF
PGSC0003DMG400014187	Tify	TF
PGSC0003DMG400014196	AP2/ERF-ERF	TF
PGSC0003DMG400014246	bHLH	TF
PGSC0003DMG400014291	MYB	TF
PGSC0003DMG400014574	C2H2	TF
PGSC0003DMG400014589	GRAS	TF
PGSC0003DMG400014594	AP2/ERF-ERF	TF
PGSC0003DMG400014757	LOB	TF
PGSC0003DMG400014770	GNAT	TR
PGSC0003DMG400014771	GNAT	TR
PGSC0003DMG400014772	GNAT	TR
PGSC0003DMG400014773	GNAT	TR
PGSC0003DMG400014776	GNAT	TR
PGSC0003DMG400014784	C3H	TF
PGSC0003DMG400014791	Jumonji	TR
PGSC0003DMG400014803	GARP-G2-like	TF
PGSC0003DMG400014900	GRAS	TF
PGSC0003DMG400014973	mTERF	TR
PGSC0003DMG400015181	C2H2	TF
PGSC0003DMG400015229	TAZ	TR
PGSC0003DMG400015424	BES1	TF
PGSC0003DMG400015482	bHLH	TF
PGSC0003DMG400015494	bZIP	TF
PGSC0003DMG400015502	C2C2-GATA	TF
PGSC0003DMG400015531	C2H2	TF
PGSC0003DMG400015532	C2H2	TF
PGSC0003DMG400015534	C2H2	TF
PGSC0003DMG400015536	MYB	TF
PGSC0003DMG400015659	bHLH	TF
PGSC0003DMG400016003	AP2/ERF-ERF	TF
PGSC0003DMG400016004	AP2/ERF-ERF	TF
PGSC0003DMG400016006	AP2/ERF-ERF	TF
PGSC0003DMG400016252	AP2/ERF-AP2	TF
PGSC0003DMG400016270	HSF	TF
PGSC0003DMG400016284	Others	TR
PGSC0003DMG400016317	AUX/IAA	TR
PGSC0003DMG400016711	HB-KNOX	TF
PGSC0003DMG400016747	EIL	TF
PGSC0003DMG400016769	WRKY	TF
PGSC0003DMG400016962	NAC	TF
PGSC0003DMG400017176	SET	TR
PGSC0003DMG400017407	SET	TR
PGSC0003DMG400017484	HSF	TF
PGSC0003DMG400017505	NAC	TF
PGSC0003DMG400017577	bZIP	TF
PGSC0003DMG400017640	HB-HD-ZIP	TF
PGSC0003DMG400017813	AP2/ERF-ERF	TF
PGSC0003DMG400017990	WRKY	TF
PGSC0003DMG400018112	LOB	TF
PGSC0003DMG400018162	PHD	TR
PGSC0003DMG400018331	MYB	TF
PGSC0003DMG400018332	bHLH	TF
PGSC0003DMG400018408	C2C2-Dof	TF
PGSC0003DMG400018427	MYB	TF
PGSC0003DMG400018435	NAC	TF
PGSC0003DMG400018506	Jumonji	TR
PGSC0003DMG400018509	HB-HD-ZIP	TF
PGSC0003DMG400018588	MYB	TF
PGSC0003DMG400018623	MADS-M-type	TF
PGSC0003DMG400018702	MYB-related	TF
PGSC0003DMG400018750	MYB	TF
PGSC0003DMG400019129	MYB	TF
PGSC0003DMG400019142	HB-BELL	TF
PGSC0003DMG400019210	GRAS	TF
PGSC0003DMG400019232	GRAS	TF
PGSC0003DMG400019294	NAC	TF
PGSC0003DMG400019408	WRKY	TF
PGSC0003DMG400019455	bZIP	TF
PGSC0003DMG400019518	Pseudo ARR-B	TR
PGSC0003DMG400019528	C2C2-Dof	TF
PGSC0003DMG400019693	AP2/ERF-ERF	TF
PGSC0003DMG400019824	WRKY	TF
PGSC0003DMG400019861	bHLH	TF
PGSC0003DMG400020139	AUX/IAA	TR
PGSC0003DMG400020491	C2C2-GATA	TF
PGSC0003DMG400020608	WRKY	TF
PGSC0003DMG400020625	AP2/ERF-ERF	TF
PGSC0003DMG400020730	MYB	TF
PGSC0003DMG400020785	HB-other	TF
PGSC0003DMG400020807	bHLH	TF
PGSC0003DMG400021381	EIL	TF
PGSC0003DMG400021422	TAZ	TR
PGSC0003DMG400021423	HB-HD-ZIP	TF
PGSC0003DMG400021431	bZIP	TF
PGSC0003DMG400021459	MYB-related	TF
PGSC0003DMG400021509	LOB	TF
PGSC0003DMG400021568	TCP	TF
PGSC0003DMG400021717	bHLH	TF
PGSC0003DMG400021802	GRAS	TF
PGSC0003DMG400021902	SBP	TF
PGSC0003DMG400022031	RWP-RK	TF
PGSC0003DMG400022422	MYB-related	TF
PGSC0003DMG400022431	C2C2-Dof	TF
PGSC0003DMG400022578	bHLH	TF
PGSC0003DMG400022759	AP2/ERF-ERF	TF
PGSC0003DMG400022823	AP2/ERF-ERF	TF
PGSC0003DMG400022888	Tify	TF
PGSC0003DMG400023341	C2C2-GATA	TF
PGSC0003DMG400023345	B3-ARF	TF
PGSC0003DMG400023405	MYB	TF
PGSC0003DMG400023426	C2C2-Dof	TF
PGSC0003DMG400023707	HB-HD-ZIP	TF
PGSC0003DMG400023897	bZIP	TF
PGSC0003DMG400024157	HB-HD-ZIP	TF
PGSC0003DMG400024481	LIM	TF
PGSC0003DMG400024527	SBP	TF
PGSC0003DMG400024572	MYB-related	TF
PGSC0003DMG400024578	Others	TR
PGSC0003DMG400024606	AP2/ERF-ERF	TF
PGSC0003DMG400024783	C2C2-GATA	TF
PGSC0003DMG400024936	LOB	TF
PGSC0003DMG400024964	GNAT	TR
PGSC0003DMG400025031	NAC	TF
PGSC0003DMG400025282	AP2/ERF-ERF	TF
PGSC0003DMG400025342	HB-HD-ZIP	TF
PGSC0003DMG400025390	AP2/ERF-AP2	TF
PGSC0003DMG400025400	LOB	TF
PGSC0003DMG400025459	C3H	TF
PGSC0003DMG400025632	MYB-related	TF
PGSC0003DMG400025752	LOB	TF
PGSC0003DMG400025797	AP2/ERF-ERF	TF
PGSC0003DMG400025801	GARP-G2-like	TF
PGSC0003DMG400026049	AP2/ERF-ERF	TF
PGSC0003DMG400026168	bHLH	TF
PGSC0003DMG400026181	Others	TR
PGSC0003DMG400026232	AP2/ERF-ERF	TF
PGSC0003DMG400026247	SET	TR
PGSC0003DMG400026332	NAC	TF
PGSC0003DMG400026461	AP2/ERF-ERF	TF
PGSC0003DMG400026643	GRAS	TF
PGSC0003DMG400026736	SBP	TF
PGSC0003DMG400026758	MYB	TF
PGSC0003DMG400026825	Tify	TF
PGSC0003DMG400026839	MED6	TR
PGSC0003DMG400026958	BBR-BPC	TF
PGSC0003DMG400027077	MYB	TF
PGSC0003DMG400027117	AP2/ERF-ERF	TF
PGSC0003DMG400027126	MYB	TF
PGSC0003DMG400027157	MYB	TF
PGSC0003DMG400027208	WRKY	TF
PGSC0003DMG400027241	C2H2	TF
PGSC0003DMG400027264	C2C2-GATA	TF
PGSC0003DMG400027283	HSF	TF
PGSC0003DMG400027475	C2C2-CO-like	TF
PGSC0003DMG400027537	mTERF	TR
PGSC0003DMG400027597	Others	TR
PGSC0003DMG400027725	bHLH	TF
PGSC0003DMG400027820	BES1	TF
PGSC0003DMG400028172	Trihelix	TF
PGSC0003DMG400028459	BES1	TF
PGSC0003DMG400028656	PHD	TR
PGSC0003DMG400028694	Others	TR
PGSC0003DMG400028700	AP2/ERF-ERF	TF
PGSC0003DMG400029207	WRKY	TF
PGSC0003DMG400029237	Tify	TF
PGSC0003DMG400029251	SET	TR
PGSC0003DMG400029365	C2C2-CO-like	TF
PGSC0003DMG400029643	RWP-RK	TF
PGSC0003DMG400029713	AP2/ERF-ERF	TF
PGSC0003DMG400029729	C2C2-Dof	TF
PGSC0003DMG400029741	NAC	TF
PGSC0003DMG400029834	TRAF	TR
PGSC0003DMG400029852	Others	TR
PGSC0003DMG400029921	GRAS	TF
PGSC0003DMG400029946	HB-BELL	TF
PGSC0003DMG400030246	Trihelix	TF
PGSC0003DMG400030361	C3H	TF
PGSC0003DMG400030385	MYB-related	TF
PGSC0003DMG400030397	MYB-related	TF
PGSC0003DMG400030548	MYB	TF
PGSC0003DMG400030622	bHLH	TF
PGSC0003DMG400030623	bHLH	TF
PGSC0003DMG400030694	DBP	TF
PGSC0003DMG400030781	AP2/ERF-ERF	TF
PGSC0003DMG400030961	HB-BELL	TF
PGSC0003DMG400030969	SRS	TF
PGSC0003DMG400031023	B3	TF
PGSC0003DMG400031256	zf-HD	TF
PGSC0003DMG400031314	bHLH	TF
PGSC0003DMG400031317	MYB	TF
PGSC0003DMG400031419	Trihelix	TF
PGSC0003DMG400031757	VOZ	TF
PGSC0003DMG400032273	GNAT	TR
PGSC0003DMG400032555	NAC	TF
PGSC0003DMG400032829	C3H	TF
PGSC0003DMG400033046	C2C2-Dof	TF
PGSC0003DMG400033078	TCP	TF
PGSC0003DMG400033876	bZIP	TF
PGSC0003DMG400033884	WRKY	TF
PGSC0003DMG400034306	NF-YB	TF
PGSC0003DMG400034310	SBP	TF
PGSC0003DMG400034673	C2H2	TF
PGSC0003DMG400034877	SNF2	TR
PGSC0003DMG400035474	mTERF	TR
PGSC0003DMG400036493	AP2/ERF-ERF	TF
PGSC0003DMG400036566	AP2/ERF-ERF	TF
PGSC0003DMG400036772	RWP-RK	TF
PGSC0003DMG400037029	C2C2-Dof	TF
PGSC0003DMG400037737	bZIP	TF
PGSC0003DMG400037933	GNAT	TR
PGSC0003DMG400038589	C2C2-GATA	TF
PGSC0003DMG400038970	GNAT	TR
PGSC0003DMG400039263	GRAS	TF
PGSC0003DMG400040046	AP2/ERF-ERF	TF
PGSC0003DMG400041467	C2H2	TF
PGSC0003DMG400044864	SWI/SNF-SWI3	TR
PGSC0003DMG400046446	GeBP	TF
PGSC0003DMG401002683	HSF	TF
PGSC0003DMG401004023	HSF	TF
PGSC0003DMG401004611	MYB	TF
PGSC0003DMG401005796	RWP-RK	TF
PGSC0003DMG401006771	MADS-MIKC	TF
PGSC0003DMG401012812	PHD	TR
PGSC0003DMG401013892	AP2/ERF-ERF	TF
PGSC0003DMG401015926	bHLH	TF
PGSC0003DMG401021149	mTERF	TR
PGSC0003DMG401025742	MYB-related	TF
PGSC0003DMG401030312	C2H2	TF
PGSC0003DMG401031287	GNAT	TR
PGSC0003DMG401033880	WRKY	TF
PGSC0003DMG402002635	AUX/IAA	TR
PGSC0003DMG402002771	bZIP	TF
PGSC0003DMG402004611	MYB	TF
PGSC0003DMG402010883	MYB-related	TF
PGSC0003DMG402012256	RWP-RK	TF
PGSC0003DMG402012439	HB-other	TF
PGSC0003DMG402012500	HB-HD-ZIP	TF
PGSC0003DMG402013505	NF-YB	TF
PGSC0003DMG402020126	TRAF	TR
PGSC0003DMG402022640	Others	TR
PGSC0003DMG402026177	MYB	TF
PGSC0003DMG402027023	NAC	TF
PGSC0003DMG402029143	HB-HD-ZIP	TF
PGSC0003DMG402032501	RWP-RK	TF
Solanum_tuberosum_newGene_10397	ARID	TR
Solanum_tuberosum_newGene_11484	MADS-MIKC	TF
Solanum_tuberosum_newGene_12101	FAR1	TF
Solanum_tuberosum_newGene_12509	MADS-MIKC	TF
Solanum_tuberosum_newGene_138	C3H	TF
Solanum_tuberosum_newGene_1478	AP2/ERF-AP2	TF
Solanum_tuberosum_newGene_148	SNF2	TR
Solanum_tuberosum_newGene_2182	GARP-G2-like	TF
Solanum_tuberosum_newGene_2383	MYB-related	TF
Solanum_tuberosum_newGene_2792	FAR1	TF
Solanum_tuberosum_newGene_3027	bHLH	TF
Solanum_tuberosum_newGene_4401	bHLH	TF
Solanum_tuberosum_newGene_4619	FAR1	TF
Solanum_tuberosum_newGene_6099	Others	TR
Solanum_tuberosum_newGene_6100	Others	TR
Solanum_tuberosum_newGene_6101	Tify	TF
Solanum_tuberosum_newGene_8667	B3	TF
