# Supplementary material for: Transcriptome responses to Ralstonia solanacearum infection in tetraploid potato
Source: Heliyon. 2025 Jan 10;11(2):e41903. doi: 10.1016/j.heliyon.2025.e41903 (PMC11786733; doi:10.1016/j.heliyon.2025.e41903)
Supplement: Multimedia component 6 [file mmc6.xlsx]

## Sheet: Sheet1
Supplementary Table 6 Sequences of primers used for RT-qPCR
Gene ID	NCBI Reference Sequence	Forward (5'-3')	Reverse (5'-3')
18sRNA	XM_006347313.2	GTAGTCATATGCTTGTCT	GAATGATGCGTCGCCAGCACAAAGG
PGSC0003DMG400000038	NW_006238987.1	GACCGAGTGTACGTTGGGTGTG	CATATGCAGAAGGAGAATATGCT
PGSC0003DMG400000159	NM_001288303.1	TGCGCAAGAAAGAGGGGTAGGCC	AAGCTTCCCACTATTACCTGAAT
PGSC0003DMG400000274	XM_006353481.2	GGCGCCCGGCTCACCGGCGGAAC	AAGCTTAATACCCTCTCGATGGC
PGSC0003DMG400000296	NW_006238934.1	TTTAAAAAAGGGTTTGGCGAGC	AGCGCTGTGATGTAATGAGCCTC
PGSC0003DMG400000444	XM_006348942.2	CCCGGGCGGGCCTGCTGACAAG	GTCGACCCTTGTCGTTGGTGA
PGSC0003DMG400000828	NM_001288551.1	TCATGAATGAAGATGAAGATGA	CTCTTCGAAGAGGACGTCGCCGG
PGSC0003DMG400001323	NM_001318666.1	AGATCTTCTCTTCCTATTGAGC	GAATTCCGTCTAGTAAACACCT
PGSC0003DMG400003050	NW_006239079.1	CTCTTCATAATCCACTTTTTGGA	AAGCTTGAACTTGGACTTGAGGC
PGSC0003DMG400005822	XM_015310857.1	GGTCTCATAGAGACCCTGAAAT	GTTAACCGTCATATACCATAATGC
PGSC0003DMG400005836	XM_015304935.1	GAGCTCGTAGCTTCCACTTCT	GATATCCAGTGCGGTCTGAGTCT
