# Supplementary material for: Transcriptome responses to Ralstonia solanacearum infection in tetraploid potato
Source: Heliyon. 2025 Jan 10;11(2):e41903. doi: 10.1016/j.heliyon.2025.e41903 (PMC11786733; doi:10.1016/j.heliyon.2025.e41903)
Supplement: Multimedia component 7 [file mmc7.xlsx]

## Sheet: Sheet1
Supplementary Table 7 MIQE Checklist
ITEM TO CHECK	IMPORTANCE	CHECKLIST
EXPERIMENTAL DESIGN
Definition of experimental and control groups	E	page4 line138
Number within each group	E	page4 line121
Assay carried out by core lab or investigator's lab?	D
Acknowledgement of authors' contributions	D
SAMPLE
Description	E	page3 line84
Volume/mass of sample processed	D
Microdissection or macrodissection	E	page4 line138
Processing procedure	E	page4 line138
If frozen - how and how quickly?	E	page4 line138
If fixed - with what, how quickly?	E
Sample storage conditions and duration (especially for FFPE samples)	E	page4 line140
NUCLEIC ACID EXTRACTION
Procedure and/or instrumentation	E	page4 line142
Name of kit and details of any modifications	E	page4 line140
Source of additional reagents used	D
Details of DNase or RNAse treatment	E	page4 line144
Contamination assessment (DNA or RNA)	E	page4 line141
Nucleic acid quantification	E	page4 line141
Instrument and method	E	page4 line141
Purity (A260/A280)	D
Yield	D
RNA integrity method/instrument	E	page4 line141
RIN/RQI or Cq of 3' and 5' transcripts	E	page4 line141
Electrophoresis traces	D
Inhibition testing (Cq dilutions, spike or other)	E	page4 line142
REVERSE TRANSCRIPTION
Complete reaction conditions	E	page4 line143
Amount of RNA and reaction volume	E	page4 line144
Priming oligonucleotide (if using GSP) and concentration	E	page4 line144
Reverse transcriptase and concentration	E	page4 line142
Temperature and time	E	page4 line146
Manufacturer of reagents and catalogue numbers	D
Cqs with and without RT	D*
Storage conditions of cDNA	D
qPCR TARGET INFORMATION
If multiplex, efficiency and LOD of each assay.	E	Supplementary Table 6
Sequence accession number	E	Supplementary Table 6
Location of amplicon	D
Amplicon length	E	Supplementary Table 6
In silico specificity screen (BLAST, etc)	E	page5 line174
Pseudogenes, retropseudogenes or other homologs?	D
Sequence alignment	D
Secondary structure analysis of amplicon	D
Location of each primer by exon or intron (if applicable)	E	Supplementary Table 6
What splice variants are targeted?	E	Supplementary Table 6
qPCR OLIGONUCLEOTIDES
Primer sequences	E	Supplementary Table 6
RTPrimerDB Identification Number	D
Probe sequences	D**
Location and identity of any modifications	E	Supplementary Table 6
Manufacturer of oligonucleotides	D
Purification method	D
qPCR PROTOCOL
Complete reaction conditions	E	page5 line160
Reaction volume and amount of cDNA/DNA	E	page5 line162
Primer, (probe), Mg++ and dNTP concentrations	E	page5 line162
Polymerase identity and concentration	E	page5 line162
Buffer/kit identity and manufacturer	E	page4 line163
Exact chemical constitution of the buffer	D
Additives (SYBR Green I, DMSO, etc.)	E	page5 line163
Manufacturer of plates/tubes and catalog number	D
Complete thermocycling parameters	E	page5 line168
Reaction setup (manual/robotic)	D
Manufacturer of qPCR instrument	E	page4 line161
qPCR VALIDATION
Evidence of optimisation (from gradients)	D
Specificity (gel, sequence, melt, or digest)	E	page5 line163
For SYBR Green I, Cq of the NTC	E	page5 line163
Standard curves with slope and y-intercept	E	page5 line163
PCR efficiency calculated from slope	E	page5 line163
Confidence interval for PCR efficiency or standard error	D
r2 of standard curve	E	page5 line163
Linear dynamic range	E	page5 line163
Cq variation at lower limit	E	page5 line163
Confidence intervals throughout range	D
Evidence for limit of detection	E	page5 line163
If multiplex, efficiency and LOD of each assay.	E	page5 line163
DATA ANALYSIS
qPCR analysis program (source, version)	E	page5 line169
Cq method determination	E	page5 line169
Outlier identification and disposition	E	page5 line169
Results of NTCs	E	page5 line169
Justification of number and choice of reference genes	E	page5 line164
Description of normalisation method	E	page5 line169
Number and concordance of biological replicates	D
Number and stage (RT or qPCR) of technical replicates	E	page5 line169
Repeatability (intra-assay variation)	E	page5 line169
Reproducibility (inter-assay variation, %CV)	D
Power analysis	D
Statistical methods for result significance	E	page5 line174
Software (source, version)	E	page5 line174
Cq or raw data submission using RDML	D
Table 1. MIQE checklist for authors, reviewers and editors. All essential information (E) must be submitted with the manuscript. Desirable
information (D) should be submitted if available. If using primers obtained from RTPrimerDB, information on qPCR target, oligonucleotides,
protocols and validation is available from that source.
*: Assessing the absence of DNA using a no RT assay is essential when first extracting RNA. Once the sample has been validated as
RDNA-free, inclusion of a no-RT control is desirable, but no longer essential.
**: Disclosure of the probe sequence is highly desirable and strongly encouraged. However, since not all commercial pre-designed assay
vendors provide this information, it cannot be an essential requirement. Use of such assays is advised against.
